# Supplementary material for: (2,2′-Bipyridine-κ2 N,N′)bis­(N-ethyl-N-phenyl­dithio­carbamato-κ2 S,S′)cadmium(II) chloro­form solvate
Source: Acta Crystallogr Sect E Struct Rep Online. 2009 Oct 17;65(Pt 11):m1364. doi: 10.1107/S1600536809041294 (PMC2971268; doi:10.1107/S1600536809041294)
Supplement: Supplementary file 1 [file e-65-m1364-sup1.cif]

##############################################################################
###                                                                        ###
###        Electronic paper (Acta Crystallographica Section E)             ###
###                                                                        ###
##############################################################################
#                                                                            #
# This CIF contains the data in a paper accepted for publication in Acta     #
# Crystallographica Section E. It conforms to the requirements of Notes      #
# for Authors for Section E, and has been peer reviewed under the auspices   #
# of the IUCr Commission on Journals.                                        #
#                                                                            #
# Full details of the Crystallographic Information File format               #
# are given in the paper "The Crystallographic Information File (CIF):       #
# a New Standard Archive File for Crystallography" by S. R. Hall, F. H.      #
# Allen and I. D. Brown [Acta Cryst. (1991), A47, 655-685].                  #
#                                                                            #
# The current version of the core CIF dictionary is obtainable from          #
# ftp://ftp.iucr.org/pub/cif_core.dic. The current version number is 2.4.    #
#                                                                            #
# Software is freely available for graphical display of the structure(s) in  #
# this CIF.  For information consult the CIF home page http://www.iucr.org/  #
# cif/home.html                                                              #
#                                                                            #
# This file may be used for bona fide research purposes within the           #
# scientific community so long as proper attribution is given to the journal # 
# article from which it was obtained.                                        #
#                                                                            #
##############################################################################
                                             
data_global
_audit_creation_method     SHELXL-97
_journal_date_recd_electronic     2009-10-09
_journal_date_accepted     2009-10-09
_journal_name_full     'Acta Crystallographica, Section E'
_journal_year     2009
_journal_volume     65
_journal_issue     11
_journal_page_first     m1364
_journal_page_last     m1364
_journal_paper_category     QM
_journal_coeditor_code     XU2633
_publ_contact_author
;
     Dr. Seik Weng Ng
     Department of Chemistry
     University of Malaya
     50603 Kuala Lumpur
     Malaysia
;
_publ_contact_author_email     seikweng@um.edu.my
_publ_contact_author_fax     '03 7967 4193'
_publ_contact_author_phone     '03 7967 6778'
_publ_section_title
;\
(2,2'-Bipyridine-\k^2^<i>N</i>,<i>N</i>')bis(<i>N</i>-ethyl-<i>N</i>-\
phenyldithiocarbamato-\k^2^<i>S</i>,<i>S</i>')cadmium(II) chloroform solvate
;
loop_
    _publ_author_name
    _publ_author_address
    'Baba, Ibrahim'
;
     School of Chemical Sciences
     Universiti Kebangsaan Malaysia
     43600 Bangi
     Selangor Darul Ehsan
     Malaysia
;
    'Nik Intan, Nik Ismail'
;
     School of Chemical Sciences
     Universiti Kebangsaan Malaysia
     43600 Bangi
     Selangor Darul Ehsan
     Malaysia
;
    'Yamin, Bohari M.'
;
     School of Chemical Sciences
     Universiti Kebangsaan Malaysia
     43600 Bangi
     Selangor Darul Ehsan
     Malaysia
;
    'Ng, Seik Weng'
;
     Department of Chemistry
     University of Malaya
     50603 Kuala Lumpur
     Malaysia
;
_publ_section_synopsis     .
data_I
_audit_creation_method     SHELXL-97
_chemical_name_systematic
;
(2,2'-Bipyridine-\k^2^<i>N</i>,<i>N</i>')bis(<i>N</i>-ethyl-<i>N</i>-
phenyldithiocarbamato-\k^2^<i>S</i>,<i>S</i>')cadmium(II) chloroform
solvate
;
_chemical_name_common     ?
_chemical_formula_moiety     'C28 H28 Cd N4 S4, C H Cl3'
_chemical_formula_sum     'C29 H29 Cd Cl3 N4 S4'
_chemical_formula_iupac     '[Cd (C9 H10 N S2)2 (C10 H8 N2)], C H Cl3'
_chemical_formula_weight     780.55
_chemical_melting_point     ?
_symmetry_cell_setting     Monoclinic
_symmetry_space_group_name_H-M     'P 21/c'
_symmetry_space_group_name_Hall     '-P 2ybc'
loop_
    _symmetry_equiv_pos_as_xyz
    'x, y, z'
    '-x, y+1/2, -z+1/2'
    '-x, -y, -z'
    'x, -y-1/2, z-1/2'
_cell_length_a     7.1911(6)
_cell_length_b     27.752(3)
_cell_length_c     17.1907(16)
_cell_angle_alpha     90.00
_cell_angle_beta     99.620(5)
_cell_angle_gamma     90.00
_cell_volume     3382.5(6)
_cell_formula_units_Z     4
_cell_measurement_reflns_used     2492
_cell_measurement_theta_min     2.5
_cell_measurement_theta_max     20.1
_cell_measurement_temperature     293(2)
_exptl_crystal_description     Plate
_exptl_crystal_colour     Yellow
_exptl_crystal_size_max     0.23
_exptl_crystal_size_mid     0.06
_exptl_crystal_size_min     0.01
_exptl_crystal_density_diffrn     1.533
_exptl_crystal_density_meas     ?
_exptl_crystal_density_method     'not measured'
_exptl_crystal_F_000     1576
_exptl_absorpt_coefficient_mu     1.156
_exptl_absorpt_correction_type     Multi-scan
_exptl_absorpt_process_details     '(SADABS; Sheldrick, 1996)'
_exptl_absorpt_correction_T_min     0.7770
_exptl_absorpt_correction_T_max     0.9885
_diffrn_ambient_temperature     293(2)
_diffrn_radiation_type     MoK\a
_diffrn_radiation_wavelength     0.71073
_diffrn_radiation_source     'fine-focus sealed tube'
_diffrn_radiation_monochromator     graphite
_diffrn_measurement_device_type     'Bruker SMART APEX'
_diffrn_measurement_method     '\f and \w'
_diffrn_detector_area_resol_mean     8.33
_diffrn_reflns_number     18956
_diffrn_reflns_av_R_equivalents     0.0562
_diffrn_reflns_av_sigmaI/netI     0.0603
_diffrn_reflns_theta_min     1.41
_diffrn_reflns_theta_max     25.00
_diffrn_reflns_theta_full     25.00
_diffrn_measured_fraction_theta_max     1.000
_diffrn_measured_fraction_theta_full     1.000
_diffrn_reflns_limit_h_min     -8
_diffrn_reflns_limit_h_max     8
_diffrn_reflns_limit_k_min     -27
_diffrn_reflns_limit_k_max     33
_diffrn_reflns_limit_l_min     -20
_diffrn_reflns_limit_l_max     20
_diffrn_standards_number     0
_diffrn_standards_interval_count     0
_diffrn_standards_interval_time     0
_diffrn_standards_decay_%     0
_reflns_number_total     5964
_reflns_number_gt     4307
_reflns_threshold_expression     I>2\s(I)
_refine_ls_structure_factor_coef     Fsqd
_refine_ls_matrix_type     full
_refine_ls_R_factor_all     0.0972
_refine_ls_R_factor_gt     0.0697
_refine_ls_wR_factor_gt     0.1602
_refine_ls_wR_factor_ref     0.1701
_refine_ls_goodness_of_fit_ref     1.306
_refine_ls_restrained_S_all     1.321
_refine_ls_number_reflns     5964
_refine_ls_number_parameters     358
_refine_ls_number_restraints     76
_refine_ls_hydrogen_treatment     constr
_refine_ls_weighting_scheme     calc
_refine_ls_weighting_details
             'calc w=1/[\s^2^(Fo^2^)+(0.05P)^2^+5.00P] where P=(Fo^2^+2Fc^2^)/3'
_atom_sites_solution_hydrogens     geom
_atom_sites_solution_primary     direct
_atom_sites_solution_secondary     difmap
_refine_ls_shift/su_max     0.001
_refine_ls_shift/su_mean     0.001
_refine_diff_density_max     0.848
_refine_diff_density_min     -0.722
_refine_ls_extinction_method     none
_refine_ls_extinction_coef     ?
loop_
    _atom_type_symbol
    _atom_type_description
    _atom_type_scat_dispersion_real
    _atom_type_scat_dispersion_imag
    _atom_type_scat_source
    'C' 'C' 0.0033 0.0016
                         'International Tables Vol C Tables 4.2.6.8 and 6.1.1.4'
    'H' 'H' 0.0000 0.0000
                         'International Tables Vol C Tables 4.2.6.8 and 6.1.1.4'
    'N' 'N' 0.0061 0.0033
                         'International Tables Vol C Tables 4.2.6.8 and 6.1.1.4'
    'S' 'S' 0.1246 0.1234
                         'International Tables Vol C Tables 4.2.6.8 and 6.1.1.4'
    'Cl' 'Cl' 0.1484 0.1585
                         'International Tables Vol C Tables 4.2.6.8 and 6.1.1.4'
    'Cd' 'Cd' -0.8075 1.2024
                         'International Tables Vol C Tables 4.2.6.8 and 6.1.1.4'
_computing_data_collection     'SMART (Bruker, 2000)'
_computing_cell_refinement     'SAINT (Bruker, 2000)'
_computing_data_reduction     'SAINT (Bruker, 2000)'
_computing_structure_solution     'SHELXS97 (Sheldrick, 2008)'
_computing_structure_refinement     'SHELXL97 (Sheldrick, 2008)'
_computing_molecular_graphics     'X-SEED (Barbour, 2001)'
_computing_publication_material     'publCIF (Westrip, 2009)'
loop_
    _atom_site_type_symbol
    _atom_site_label
    _atom_site_fract_x
    _atom_site_fract_y
    _atom_site_fract_z
    _atom_site_U_iso_or_equiv
    _atom_site_adp_type
    _atom_site_calc_flag
    _atom_site_refinement_flags
    _atom_site_occupancy
    _atom_site_disorder_assembly
    _atom_site_disorder_group
    Cd Cd1 0.64381(8) 0.753688(19) 0.52186(3) 0.0473(2) Uani d . 1 . .
    Cl Cl1 0.484(3) 0.6172(12) 0.3411(19) 0.163(3) Uani d PDU 0.50 A 1
    Cl Cl2 0.3864(15) 0.5394(4) 0.4309(8) 0.201(4) Uani d PDU 0.50 A 1
    Cl Cl3 0.7627(15) 0.5707(5) 0.4502(9) 0.219(4) Uani d PDU 0.50 A 1
    Cl Cl1' 0.479(3) 0.6169(12) 0.3297(19) 0.163(3) Uani d PDU 0.50 B 2
    Cl Cl2' 0.2584(15) 0.5496(5) 0.3957(8) 0.201(4) Uani d PDU 0.50 B 2
    Cl Cl3' 0.6405(16) 0.5623(5) 0.4624(9) 0.219(4) Uani d PDU 0.50 B 2
    S S1 0.6020(3) 0.84105(7) 0.57280(13) 0.0553(5) Uani d . 1 . .
    S S2 0.9794(3) 0.80367(8) 0.55465(14) 0.0620(6) Uani d . 1 . .
    S S3 0.3644(3) 0.69545(9) 0.55197(13) 0.0648(6) Uani d . 1 . .
    S S4 0.7601(3) 0.68697(8) 0.63055(13) 0.0603(6) Uani d . 1 . .
    N N1 0.9189(8) 0.8918(2) 0.6032(5) 0.069(2) Uani d D 1 . .
    N N2 0.4809(7) 0.6337(2) 0.6669(4) 0.0562(17) Uani d D 1 . .
    N N3 0.7617(8) 0.7162(2) 0.4173(3) 0.0520(16) Uani d . 1 . .
    N N4 0.4490(8) 0.7698(2) 0.3965(3) 0.0485(15) Uani d . 1 . .
    C C1 0.8430(10) 0.8488(3) 0.5790(4) 0.0511(19) Uani d . 1 . .
    C C2 1.1238(10) 0.8984(4) 0.6258(9) 0.142(6) Uani d D 1 . .
    H H2A 1.1532 0.9172 0.6738 0.170 Uiso calc R 1 . .
    H H2B 1.1876 0.8675 0.6337 0.170 Uiso calc R 1 . .
    C C3 1.179(2) 0.9245(6) 0.5578(9) 0.190(8) Uani d D 1 . .
    H H3A 1.3126 0.9306 0.5680 0.285 Uiso calc R 1 . .
    H H3B 1.1126 0.9546 0.5505 0.285 Uiso calc R 1 . .
    H H3C 1.1486 0.9053 0.5110 0.285 Uiso calc R 1 . .
    C C4 0.8064(7) 0.93085(18) 0.6236(4) 0.066(2) Uani d G 1 . .
    C C5 0.7457(9) 0.9666(2) 0.5687(3) 0.082(3) Uani d G 1 . .
    H H5 0.7698 0.9639 0.5173 0.098 Uiso calc R 1 . .
    C C6 0.6491(8) 1.0065(2) 0.5904(5) 0.089(3) Uani d G 1 . .
    H H6 0.6085 1.0304 0.5536 0.107 Uiso calc R 1 . .
    C C7 0.6131(8) 1.0105(2) 0.6671(5) 0.096(4) Uani d G 1 . .
    H H7 0.5484 1.0372 0.6816 0.115 Uiso calc R 1 . .
    C C8 0.6738(10) 0.9748(3) 0.7220(4) 0.106(4) Uani d G 1 . .
    H H8 0.6497 0.9775 0.7734 0.127 Uiso calc R 1 . .
    C C9 0.7704(9) 0.9349(2) 0.7003(4) 0.092(3) Uani d G 1 . .
    H H9 0.8110 0.9110 0.7371 0.110 Uiso calc R 1 . .
    C C10 0.5316(9) 0.6685(3) 0.6205(4) 0.0444(17) Uani d . 1 . .
    C C11 0.2868(9) 0.6185(3) 0.6667(5) 0.074(3) Uani d D 1 . .
    H H11A 0.2024 0.6449 0.6486 0.089 Uiso calc R 1 . .
    H H11B 0.2707 0.6105 0.7201 0.089 Uiso calc R 1 . .
    C C12 0.2348(17) 0.5758(3) 0.6147(7) 0.109(4) Uani d D 1 . .
    H H12A 0.1066 0.5668 0.6163 0.164 Uiso calc R 1 . .
    H H12B 0.3168 0.5493 0.6328 0.164 Uiso calc R 1 . .
    H H12C 0.2477 0.5837 0.5615 0.164 Uiso calc R 1 . .
    C C13 0.6215(7) 0.61172(18) 0.7254(3) 0.0520(19) Uani d G 1 . .
    C C14 0.6465(8) 0.62834(18) 0.8028(3) 0.065(2) Uani d G 1 . .
    H H14 0.5752 0.6541 0.8160 0.078 Uiso calc R 1 . .
    C C15 0.7781(9) 0.6064(2) 0.8604(3) 0.084(3) Uani d G 1 . .
    H H15 0.7948 0.6175 0.9121 0.101 Uiso calc R 1 . .
    C C16 0.8846(8) 0.5679(2) 0.8406(4) 0.093(3) Uani d G 1 . .
    H H16 0.9726 0.5532 0.8792 0.112 Uiso calc R 1 . .
    C C17 0.8596(8) 0.5513(2) 0.7633(4) 0.090(3) Uani d G 1 . .
    H H17 0.9309 0.5255 0.7501 0.108 Uiso calc R 1 . .
    C C18 0.7281(9) 0.5732(2) 0.7057(3) 0.076(3) Uani d G 1 . .
    H H18 0.7114 0.5621 0.6540 0.092 Uiso calc R 1 . .
    C C19 0.9258(11) 0.6929(3) 0.4302(5) 0.071(3) Uani d . 1 . .
    H H19 0.9829 0.6873 0.4821 0.085 Uiso calc R 1 . .
    C C20 1.0139(13) 0.6769(4) 0.3707(6) 0.082(3) Uani d . 1 . .
    H H20 1.1280 0.6605 0.3822 0.098 Uiso calc R 1 . .
    C C21 0.9331(13) 0.6851(3) 0.2945(6) 0.073(3) Uani d . 1 . .
    H H21 0.9920 0.6752 0.2530 0.088 Uiso calc R 1 . .
    C C22 0.7648(13) 0.7082(3) 0.2806(5) 0.067(2) Uani d . 1 . .
    H H22 0.7058 0.7136 0.2290 0.080 Uiso calc R 1 . .
    C C23 0.6803(10) 0.7236(3) 0.3425(4) 0.0488(18) Uani d . 1 . .
    C C24 0.4952(10) 0.7492(3) 0.3318(4) 0.0512(18) Uani d . 1 . .
    C C25 0.3768(12) 0.7501(3) 0.2588(5) 0.064(2) Uani d . 1 . .
    H H25 0.4117 0.7350 0.2151 0.077 Uiso calc R 1 . .
    C C26 0.2083(14) 0.7738(4) 0.2528(6) 0.080(3) Uani d . 1 . .
    H H26 0.1269 0.7751 0.2048 0.096 Uiso calc R 1 . .
    C C27 0.1606(12) 0.7954(4) 0.3178(7) 0.081(3) Uani d . 1 . .
    H H27 0.0460 0.8114 0.3149 0.098 Uiso calc R 1 . .
    C C28 0.2842(11) 0.7932(3) 0.3876(5) 0.063(2) Uani d . 1 . .
    H H28 0.2518 0.8089 0.4312 0.076 Uiso calc R 1 . .
    C C29 0.5297(17) 0.5900(6) 0.4329(14) 0.117(6) Uani d PDU 0.50 A 1
    H H29 0.5059 0.6125 0.4741 0.141 Uiso calc PR 0.50 A 1
    C C29' 0.4379(19) 0.5918(6) 0.4173(13) 0.117(6) Uani d PD 0.50 B 2
    H H29' 0.4021 0.6168 0.4522 0.141 Uiso calc PR 0.50 B 2
loop_
    _atom_site_aniso_label
    _atom_site_aniso_U_11
    _atom_site_aniso_U_22
    _atom_site_aniso_U_33
    _atom_site_aniso_U_12
    _atom_site_aniso_U_13
    _atom_site_aniso_U_23
    Cd1 0.0559(3) 0.0480(3) 0.0360(3) -0.0026(3) 0.0020(2) -0.0005(3)
    Cl1 0.184(4) 0.141(3) 0.178(6) -0.006(3) 0.071(3) -0.005(4)
    Cl2 0.221(7) 0.174(5) 0.217(7) -0.039(6) 0.063(6) 0.007(5)
    Cl3 0.225(7) 0.212(6) 0.208(6) 0.018(6) 0.000(6) -0.007(5)
    Cl1' 0.184(4) 0.141(3) 0.178(6) -0.006(3) 0.071(3) -0.005(4)
    Cl2' 0.221(7) 0.174(5) 0.217(7) -0.039(6) 0.063(6) 0.007(5)
    Cl3' 0.225(7) 0.212(6) 0.208(6) 0.018(6) 0.000(6) -0.007(5)
    S1 0.0463(10) 0.0549(12) 0.0626(13) -0.0009(9) 0.0029(9) -0.0126(10)
    S2 0.0562(12) 0.0569(12) 0.0749(15) 0.0013(10) 0.0168(11) -0.0120(11)
    S3 0.0468(11) 0.0820(15) 0.0588(13) -0.0022(11) -0.0107(10) 0.0217(11)
    S4 0.0455(10) 0.0728(14) 0.0572(13) -0.0096(10) -0.0072(9) 0.0204(11)
    N1 0.041(4) 0.056(4) 0.113(6) -0.005(3) 0.017(4) -0.025(4)
    N2 0.044(3) 0.064(4) 0.056(4) -0.005(3) -0.002(3) 0.013(3)
    N3 0.050(4) 0.065(4) 0.037(4) 0.001(3) -0.003(3) -0.010(3)
    N4 0.049(3) 0.055(4) 0.039(4) 0.002(3) 0.001(3) 0.004(3)
    C1 0.055(4) 0.054(5) 0.044(4) -0.004(4) 0.006(4) -0.008(4)
    C2 0.138(12) 0.066(7) 0.254(19) -0.006(7) 0.127(13) -0.033(9)
    C3 0.109(11) 0.182(18) 0.27(2) 0.035(12) 0.010(14) -0.054(17)
    C4 0.051(5) 0.059(5) 0.086(7) -0.016(4) 0.004(5) -0.019(5)
    C5 0.066(6) 0.079(7) 0.095(8) 0.006(5) -0.005(5) -0.028(6)
    C6 0.061(6) 0.075(7) 0.120(10) 0.003(5) -0.017(6) -0.030(6)
    C7 0.073(6) 0.061(6) 0.154(12) -0.008(5) 0.018(7) -0.039(7)
    C8 0.114(9) 0.077(8) 0.136(11) -0.005(7) 0.050(8) -0.044(8)
    C9 0.101(8) 0.059(6) 0.123(10) -0.005(6) 0.039(7) -0.008(6)
    C10 0.044(4) 0.054(4) 0.032(4) 0.000(3) -0.002(3) 0.000(3)
    C11 0.064(5) 0.080(6) 0.076(7) -0.003(5) 0.006(5) 0.014(5)
    C12 0.114(9) 0.097(8) 0.114(10) -0.028(7) 0.012(8) -0.003(7)
    C13 0.055(4) 0.046(4) 0.057(5) -0.001(4) 0.013(4) 0.012(4)
    C14 0.082(6) 0.052(5) 0.058(5) 0.003(4) -0.001(5) 0.003(4)
    C15 0.098(7) 0.085(7) 0.060(6) -0.011(6) -0.013(5) 0.012(5)
    C16 0.079(7) 0.103(8) 0.092(8) 0.018(6) -0.004(6) 0.038(7)
    C17 0.073(6) 0.096(8) 0.102(8) 0.038(6) 0.017(6) 0.032(7)
    C18 0.088(6) 0.087(7) 0.058(6) 0.022(6) 0.023(5) 0.010(5)
    C19 0.056(5) 0.099(7) 0.054(5) 0.018(5) -0.005(4) -0.009(5)
    C20 0.058(5) 0.094(7) 0.091(8) 0.021(5) 0.005(5) -0.021(6)
    C21 0.070(6) 0.085(7) 0.066(6) -0.008(5) 0.017(5) -0.026(5)
    C22 0.085(6) 0.075(6) 0.040(5) -0.006(5) 0.008(4) -0.005(4)
    C23 0.053(4) 0.052(4) 0.039(4) -0.013(4) -0.001(4) -0.004(3)
    C24 0.057(4) 0.048(4) 0.047(4) -0.013(4) 0.006(4) 0.009(4)
    C25 0.067(5) 0.068(5) 0.050(5) -0.005(5) -0.013(4) 0.007(4)
    C26 0.069(6) 0.094(7) 0.068(7) -0.010(6) -0.018(5) 0.013(6)
    C27 0.046(5) 0.084(7) 0.108(9) 0.008(5) -0.005(5) 0.017(6)
    C28 0.051(5) 0.061(5) 0.077(6) 0.005(4) 0.010(4) 0.012(4)
    C29 0.126(11) 0.105(8) 0.121(9) 0.009(8) 0.022(9) 0.010(7)
    C29' 0.126(11) 0.105(8) 0.121(9) 0.009(8) 0.022(9) 0.010(7)
loop_
    _geom_bond_atom_site_label_1
    _geom_bond_atom_site_label_2
    _geom_bond_site_symmetry_2
    _geom_bond_distance
    _geom_bond_publ_flag
    Cd1 N3 . 2.355(6) ?
    Cd1 N4 . 2.408(6) ?
    Cd1 S1 . 2.612(2) ?
    Cd1 S4 . 2.664(2) ?
    Cd1 S3 . 2.696(2) ?
    Cd1 S2 . 2.759(2) ?
    Cl1 C29 . 1.731(9) ?
    Cl2 C29 . 1.740(9) ?
    Cl3 C29 . 1.737(9) ?
    Cl1' C29' . 1.730(9) ?
    Cl2' C29' . 1.736(9) ?
    Cl3' C29' . 1.736(9) ?
    S1 C1 . 1.731(8) ?
    S2 C1 . 1.686(8) ?
    S3 C10 . 1.709(7) ?
    S4 C10 . 1.703(7) ?
    N1 C1 . 1.350(9) ?
    N1 C4 . 1.430(7) ?
    N1 C2 . 1.471(5) ?
    N2 C10 . 1.341(9) ?
    N2 C13 . 1.438(7) ?
    N2 C11 . 1.458(5) ?
    N3 C19 . 1.332(10) ?
    N3 C23 . 1.335(9) ?
    N4 C28 . 1.338(9) ?
    N4 C24 . 1.341(10) ?
    C2 C3 . 1.486(5) ?
    C2 H2A . 0.9700 ?
    C2 H2B . 0.9700 ?
    C3 H3A . 0.9600 ?
    C3 H3B . 0.9600 ?
    C3 H3C . 0.9600 ?
    C4 C5 . 1.3900 ?
    C4 C9 . 1.3900 ?
    C5 C6 . 1.3900 ?
    C5 H5 . 0.9300 ?
    C6 C7 . 1.3900 ?
    C6 H6 . 0.9300 ?
    C7 C8 . 1.3900 ?
    C7 H7 . 0.9300 ?
    C8 C9 . 1.3900 ?
    C8 H8 . 0.9300 ?
    C9 H9 . 0.9300 ?
    C11 C12 . 1.493(5) ?
    C11 H11A . 0.9700 ?
    C11 H11B . 0.9700 ?
    C12 H12A . 0.9600 ?
    C12 H12B . 0.9600 ?
    C12 H12C . 0.9600 ?
    C13 C14 . 1.3900 ?
    C13 C18 . 1.3900 ?
    C14 C15 . 1.3900 ?
    C14 H14 . 0.9300 ?
    C15 C16 . 1.3900 ?
    C15 H15 . 0.9300 ?
    C16 C17 . 1.3900 ?
    C16 H16 . 0.9300 ?
    C17 C18 . 1.3900 ?
    C17 H17 . 0.9300 ?
    C18 H18 . 0.9300 ?
    C19 C20 . 1.363(12) ?
    C19 H19 . 0.9300 ?
    C20 C21 . 1.362(13) ?
    C20 H20 . 0.9300 ?
    C21 C22 . 1.354(12) ?
    C21 H21 . 0.9300 ?
    C22 C23 . 1.379(11) ?
    C22 H22 . 0.9300 ?
    C23 C24 . 1.493(11) ?
    C24 C25 . 1.394(11) ?
    C25 C26 . 1.367(13) ?
    C25 H25 . 0.9300 ?
    C26 C27 . 1.362(14) ?
    C26 H26 . 0.9300 ?
    C27 C28 . 1.370(12) ?
    C27 H27 . 0.9300 ?
    C28 H28 . 0.9300 ?
    C29 H29 . 0.9800 ?
    C29' H29' . 0.9800 ?
loop_
    _geom_angle_atom_site_label_1
    _geom_angle_atom_site_label_2
    _geom_angle_atom_site_label_3
    _geom_angle_site_symmetry_1
    _geom_angle_site_symmetry_3
    _geom_angle
    _geom_angle_publ_flag
    N3 Cd1 N4 . . 68.2(2) ?
    N3 Cd1 S1 . . 137.94(17) ?
    N4 Cd1 S1 . . 92.60(15) ?
    N3 Cd1 S4 . . 96.75(16) ?
    N4 Cd1 S4 . . 145.52(15) ?
    S1 Cd1 S4 . . 116.75(7) ?
    N3 Cd1 S3 . . 104.88(16) ?
    N4 Cd1 S3 . . 86.69(15) ?
    S1 Cd1 S3 . . 111.16(7) ?
    S4 Cd1 S3 . . 66.76(6) ?
    N3 Cd1 S2 . . 87.94(15) ?
    N4 Cd1 S2 . . 116.60(15) ?
    S1 Cd1 S2 . . 67.08(6) ?
    S4 Cd1 S2 . . 92.56(7) ?
    S3 Cd1 S2 . . 156.49(7) ?
    C1 S1 Cd1 . . 88.0(3) ?
    C1 S2 Cd1 . . 84.2(3) ?
    C10 S3 Cd1 . . 86.2(3) ?
    C10 S4 Cd1 . . 87.3(2) ?
    C1 N1 C4 . . 122.0(6) ?
    C1 N1 C2 . . 121.8(7) ?
    C4 N1 C2 . . 115.1(7) ?
    C10 N2 C13 . . 119.5(5) ?
    C10 N2 C11 . . 124.2(6) ?
    C13 N2 C11 . . 116.1(6) ?
    C19 N3 C23 . . 118.0(7) ?
    C19 N3 Cd1 . . 120.6(5) ?
    C23 N3 Cd1 . . 120.7(5) ?
    C28 N4 C24 . . 116.8(7) ?
    C28 N4 Cd1 . . 124.3(5) ?
    C24 N4 Cd1 . . 118.4(5) ?
    N1 C1 S2 . . 120.8(6) ?
    N1 C1 S1 . . 118.5(6) ?
    S2 C1 S1 . . 120.7(4) ?
    C3 C2 N1 . . 104.0(11) ?
    C3 C2 H2A . . 111.0 ?
    N1 C2 H2A . . 111.0 ?
    C3 C2 H2B . . 111.0 ?
    N1 C2 H2B . . 111.0 ?
    H2A C2 H2B . . 109.0 ?
    C2 C3 H3A . . 109.5 ?
    C2 C3 H3B . . 109.5 ?
    H3A C3 H3B . . 109.5 ?
    C2 C3 H3C . . 109.5 ?
    H3A C3 H3C . . 109.5 ?
    H3B C3 H3C . . 109.5 ?
    C5 C4 C9 . . 120.0 ?
    C5 C4 N1 . . 120.0(6) ?
    C9 C4 N1 . . 119.8(6) ?
    C6 C5 C4 . . 120.0 ?
    C6 C5 H5 . . 120.0 ?
    C4 C5 H5 . . 120.0 ?
    C5 C6 C7 . . 120.0 ?
    C5 C6 H6 . . 120.0 ?
    C7 C6 H6 . . 120.0 ?
    C8 C7 C6 . . 120.0 ?
    C8 C7 H7 . . 120.0 ?
    C6 C7 H7 . . 120.0 ?
    C9 C8 C7 . . 120.0 ?
    C9 C8 H8 . . 120.0 ?
    C7 C8 H8 . . 120.0 ?
    C8 C9 C4 . . 120.0 ?
    C8 C9 H9 . . 120.0 ?
    C4 C9 H9 . . 120.0 ?
    N2 C10 S4 . . 120.7(5) ?
    N2 C10 S3 . . 119.7(5) ?
    S4 C10 S3 . . 119.6(4) ?
    N2 C11 C12 . . 112.0(7) ?
    N2 C11 H11A . . 109.2 ?
    C12 C11 H11A . . 109.2 ?
    N2 C11 H11B . . 109.2 ?
    C12 C11 H11B . . 109.2 ?
    H11A C11 H11B . . 107.9 ?
    C11 C12 H12A . . 109.5 ?
    C11 C12 H12B . . 109.5 ?
    H12A C12 H12B . . 109.5 ?
    C11 C12 H12C . . 109.5 ?
    H12A C12 H12C . . 109.5 ?
    H12B C12 H12C . . 109.5 ?
    C14 C13 C18 . . 120.0 ?
    C14 C13 N2 . . 119.5(5) ?
    C18 C13 N2 . . 120.5(5) ?
    C13 C14 C15 . . 120.0 ?
    C13 C14 H14 . . 120.0 ?
    C15 C14 H14 . . 120.0 ?
    C14 C15 C16 . . 120.0 ?
    C14 C15 H15 . . 120.0 ?
    C16 C15 H15 . . 120.0 ?
    C17 C16 C15 . . 120.0 ?
    C17 C16 H16 . . 120.0 ?
    C15 C16 H16 . . 120.0 ?
    C16 C17 C18 . . 120.0 ?
    C16 C17 H17 . . 120.0 ?
    C18 C17 H17 . . 120.0 ?
    C17 C18 C13 . . 120.0 ?
    C17 C18 H18 . . 120.0 ?
    C13 C18 H18 . . 120.0 ?
    N3 C19 C20 . . 122.8(8) ?
    N3 C19 H19 . . 118.6 ?
    C20 C19 H19 . . 118.6 ?
    C19 C20 C21 . . 119.4(8) ?
    C19 C20 H20 . . 120.3 ?
    C21 C20 H20 . . 120.3 ?
    C22 C21 C20 . . 118.2(9) ?
    C22 C21 H21 . . 120.9 ?
    C20 C21 H21 . . 120.9 ?
    C21 C22 C23 . . 120.5(8) ?
    C21 C22 H22 . . 119.8 ?
    C23 C22 H22 . . 119.8 ?
    N3 C23 C22 . . 121.1(7) ?
    N3 C23 C24 . . 115.5(7) ?
    C22 C23 C24 . . 123.4(7) ?
    N4 C24 C25 . . 122.7(8) ?
    N4 C24 C23 . . 116.1(6) ?
    C25 C24 C23 . . 121.2(7) ?
    C26 C25 C24 . . 118.5(9) ?
    C26 C25 H25 . . 120.8 ?
    C24 C25 H25 . . 120.8 ?
    C27 C26 C25 . . 119.4(9) ?
    C27 C26 H26 . . 120.3 ?
    C25 C26 H26 . . 120.3 ?
    C26 C27 C28 . . 118.9(9) ?
    C26 C27 H27 . . 120.5 ?
    C28 C27 H27 . . 120.5 ?
    N4 C28 C27 . . 123.7(9) ?
    N4 C28 H28 . . 118.2 ?
    C27 C28 H28 . . 118.2 ?
    Cl1 C29 Cl3 . . 108.6(8) ?
    Cl1 C29 Cl2 . . 108.2(7) ?
    Cl3 C29 Cl2 . . 107.8(7) ?
    Cl1 C29 H29 . . 110.7 ?
    Cl3 C29 H29 . . 110.7 ?
    Cl2 C29 H29 . . 110.7 ?
    Cl1' C29' Cl2' . . 108.3(7) ?
    Cl1' C29' Cl3' . . 109.0(8) ?
    Cl2' C29' Cl3' . . 108.5(7) ?
    Cl1' C29' H29' . . 110.3 ?
    Cl2' C29' H29' . . 110.3 ?
    Cl3' C29' H29' . . 110.3 ?
loop_
    _geom_torsion_atom_site_label_1
    _geom_torsion_atom_site_label_2
    _geom_torsion_atom_site_label_3
    _geom_torsion_atom_site_label_4
    _geom_torsion_site_symmetry_1
    _geom_torsion_site_symmetry_2
    _geom_torsion_site_symmetry_3
    _geom_torsion_site_symmetry_4
    _geom_torsion
    _geom_torsion_publ_flag
    N3 Cd1 S1 C1 . . . . -57.8(3) ?
    N4 Cd1 S1 C1 . . . . -117.5(3) ?
    S4 Cd1 S1 C1 . . . . 81.3(3) ?
    S3 Cd1 S1 C1 . . . . 155.1(3) ?
    S2 Cd1 S1 C1 . . . . 0.4(3) ?
    N3 Cd1 S2 C1 . . . . 144.9(3) ?
    N4 Cd1 S2 C1 . . . . 80.6(3) ?
    S1 Cd1 S2 C1 . . . . -0.4(3) ?
    S4 Cd1 S2 C1 . . . . -118.5(3) ?
    S3 Cd1 S2 C1 . . . . -91.0(3) ?
    N3 Cd1 S3 C10 . . . . 92.9(3) ?
    N4 Cd1 S3 C10 . . . . 159.3(3) ?
    S1 Cd1 S3 C10 . . . . -109.2(3) ?
    S4 Cd1 S3 C10 . . . . 1.9(3) ?
    S2 Cd1 S3 C10 . . . . -28.2(3) ?
    N3 Cd1 S4 C10 . . . . -105.2(3) ?
    N4 Cd1 S4 C10 . . . . -44.4(4) ?
    S1 Cd1 S4 C10 . . . . 101.0(3) ?
    S3 Cd1 S4 C10 . . . . -1.9(3) ?
    S2 Cd1 S4 C10 . . . . 166.6(3) ?
    N4 Cd1 N3 C19 . . . . 174.9(7) ?
    S1 Cd1 N3 C19 . . . . 106.6(6) ?
    S4 Cd1 N3 C19 . . . . -37.2(6) ?
    S3 Cd1 N3 C19 . . . . -104.9(6) ?
    S2 Cd1 N3 C19 . . . . 55.1(6) ?
    N4 Cd1 N3 C23 . . . . 4.6(5) ?
    S1 Cd1 N3 C23 . . . . -63.6(6) ?
    S4 Cd1 N3 C23 . . . . 152.5(5) ?
    S3 Cd1 N3 C23 . . . . 84.8(5) ?
    S2 Cd1 N3 C23 . . . . -115.2(5) ?
    N3 Cd1 N4 C28 . . . . 174.0(6) ?
    S1 Cd1 N4 C28 . . . . -44.5(6) ?
    S4 Cd1 N4 C28 . . . . 105.0(6) ?
    S3 Cd1 N4 C28 . . . . 66.5(6) ?
    S2 Cd1 N4 C28 . . . . -110.1(6) ?
    N3 Cd1 N4 C24 . . . . 2.5(5) ?
    S1 Cd1 N4 C24 . . . . 144.0(5) ?
    S4 Cd1 N4 C24 . . . . -66.4(6) ?
    S3 Cd1 N4 C24 . . . . -104.9(5) ?
    S2 Cd1 N4 C24 . . . . 78.4(5) ?
    C4 N1 C1 S2 . . . . 179.5(6) ?
    C2 N1 C1 S2 . . . . -13.4(13) ?
    C4 N1 C1 S1 . . . . 0.0(11) ?
    C2 N1 C1 S1 . . . . 167.1(8) ?
    Cd1 S2 C1 N1 . . . . -178.8(7) ?
    Cd1 S2 C1 S1 . . . . 0.7(4) ?
    Cd1 S1 C1 N1 . . . . 178.8(7) ?
    Cd1 S1 C1 S2 . . . . -0.7(5) ?
    C1 N1 C2 C3 . . . . 104.8(12) ?
    C4 N1 C2 C3 . . . . -87.3(12) ?
    C1 N1 C4 C5 . . . . -97.3(8) ?
    C2 N1 C4 C5 . . . . 94.8(9) ?
    C1 N1 C4 C9 . . . . 87.7(8) ?
    C2 N1 C4 C9 . . . . -80.2(9) ?
    C9 C4 C5 C6 . . . . 0.0 ?
    N1 C4 C5 C6 . . . . -175.0(5) ?
    C4 C5 C6 C7 . . . . 0.0 ?
    C5 C6 C7 C8 . . . . 0.0 ?
    C6 C7 C8 C9 . . . . 0.0 ?
    C7 C8 C9 C4 . . . . 0.0 ?
    C5 C4 C9 C8 . . . . 0.0 ?
    N1 C4 C9 C8 . . . . 175.0(5) ?
    C13 N2 C10 S4 . . . . -0.1(10) ?
    C11 N2 C10 S4 . . . . 174.8(6) ?
    C13 N2 C10 S3 . . . . -178.9(5) ?
    C11 N2 C10 S3 . . . . -4.0(10) ?
    Cd1 S4 C10 N2 . . . . -175.7(6) ?
    Cd1 S4 C10 S3 . . . . 3.1(4) ?
    Cd1 S3 C10 N2 . . . . 175.7(6) ?
    Cd1 S3 C10 S4 . . . . -3.1(4) ?
    C10 N2 C11 C12 . . . . 95.3(10) ?
    C13 N2 C11 C12 . . . . -89.6(9) ?
    C10 N2 C13 C14 . . . . 96.2(7) ?
    C11 N2 C13 C14 . . . . -79.1(7) ?
    C10 N2 C13 C18 . . . . -85.7(7) ?
    C11 N2 C13 C18 . . . . 98.9(7) ?
    C18 C13 C14 C15 . . . . 0.0 ?
    N2 C13 C14 C15 . . . . 178.1(5) ?
    C13 C14 C15 C16 . . . . 0.0 ?
    C14 C15 C16 C17 . . . . 0.0 ?
    C15 C16 C17 C18 . . . . 0.0 ?
    C16 C17 C18 C13 . . . . 0.0 ?
    C14 C13 C18 C17 . . . . 0.0 ?
    N2 C13 C18 C17 . . . . -178.0(5) ?
    C23 N3 C19 C20 . . . . 0.7(13) ?
    Cd1 N3 C19 C20 . . . . -169.8(7) ?
    N3 C19 C20 C21 . . . . 0.5(15) ?
    C19 C20 C21 C22 . . . . -1.4(15) ?
    C20 C21 C22 C23 . . . . 1.2(14) ?
    C19 N3 C23 C22 . . . . -0.9(11) ?
    Cd1 N3 C23 C22 . . . . 169.6(6) ?
    C19 N3 C23 C24 . . . . 179.0(7) ?
    Cd1 N3 C23 C24 . . . . -10.4(8) ?
    C21 C22 C23 N3 . . . . 0.0(13) ?
    C21 C22 C23 C24 . . . . 180.0(7) ?
    C28 N4 C24 C25 . . . . -2.2(11) ?
    Cd1 N4 C24 C25 . . . . 169.9(6) ?
    C28 N4 C24 C23 . . . . 179.4(6) ?
    Cd1 N4 C24 C23 . . . . -8.5(8) ?
    N3 C23 C24 N4 . . . . 12.3(9) ?
    C22 C23 C24 N4 . . . . -167.7(7) ?
    N3 C23 C24 C25 . . . . -166.1(7) ?
    C22 C23 C24 C25 . . . . 13.8(11) ?
    N4 C24 C25 C26 . . . . 1.1(12) ?
    C23 C24 C25 C26 . . . . 179.4(8) ?
    C24 C25 C26 C27 . . . . -0.3(14) ?
    C25 C26 C27 C28 . . . . 0.6(15) ?
    C24 N4 C28 C27 . . . . 2.5(12) ?
    Cd1 N4 C28 C27 . . . . -169.0(7) ?
    C26 C27 C28 N4 . . . . -1.8(14) ?
