# Supplementary material for: (2,2′-Bipyridine-κ2 N,N′)bis­(N-ethyl-N-phenyl­dithio­carbamato-κ2 S,S′)cadmium(II) chloro­form solvate
Source: Acta Crystallogr Sect E Struct Rep Online. 2009 Oct 17;65(Pt 11):m1364. doi: 10.1107/S1600536809041294 (PMC2971268; doi:10.1107/S1600536809041294)
Supplement: Supplementary file 2 [file e-65-m1364-Isup2.hkl]

# 
# h,k,l, Fc-squared, Fo-squared, sigma(Fo-squared) and status flag 
# 
data_I
_shelx_title '  P21/c' 
_shelx_refln_list_code          4 
_shelx_F_calc_maximum      277.03 
_exptl_crystal_F_000      1576.00 
_reflns_d_resolution_high  0.8410 
 
loop_ 
 _symmetry_equiv_pos_as_xyz 
 'x, y, z' 
 '-x, y+1/2, -z+1/2' 
 '-x, -y, -z' 
 'x, -y-1/2, z-1/2' 
 
_cell_length_a     7.1911 
_cell_length_b    27.7520 
_cell_length_c    17.1907 
_cell_angle_alpha  90.000 
_cell_angle_beta   99.620 
_cell_angle_gamma  90.000 
 
_shelx_F_squared_multiplier     1.000 
 
loop_ 
 _refln_index_h 
 _refln_index_k 
 _refln_index_l 
 _refln_F_squared_calc 
 _refln_F_squared_meas 
 _refln_F_squared_sigma 
 _refln_observed_status 
   1   0   0    64188.47    67954.07   1390.45 o 
   2   0   0    15664.06    20506.11    440.06 o 
   3   0   0    17736.86    18275.58    406.66 o 
   4   0   0     2755.25     2585.94     95.67 o 
   5   0   0     3178.39     2906.17    117.71 o 
   6   0   0      488.46      516.41     65.74 o 
   7   0   0     2634.33     2760.39    161.92 o 
   8   0   0     1388.97     1267.87    217.46 o 
   1   1   0    54485.71    65833.47   1042.30 o 
   2   1   0     7992.97     8962.93    145.88 o 
   3   1   0      911.90     1106.76     40.22 o 
   4   1   0     3766.36     4196.13     92.45 o 
   5   1   0      327.94      476.45     39.73 o 
   6   1   0     3280.23     3306.78    101.90 o 
   7   1   0      210.02      186.29     42.93 o 
   8   1   0      166.91      146.93     88.09 o 
   0   2   0    74947.09    90978.80   3229.70 o 
   1   2   0     7045.04     8234.44    140.61 o 
   2   2   0     2590.01     2463.45     52.93 o 
   3   2   0    18532.16    19625.65    307.42 o 
   4   2   0     2078.89     1977.46     58.70 o 
   5   2   0     1480.60     1769.33     65.49 o 
   6   2   0      996.31      987.05    102.17 o 
   7   2   0     1505.29     1562.73     96.80 o 
   8   2   0      583.17      465.11    107.21 o 
   1   3   0     1905.84     1567.87     61.78 o 
   2   3   0    13507.36    13479.39    233.07 o 
   3   3   0      159.01      103.19     19.04 o 
   4   3   0     3298.43     3305.86     79.85 o 
   5   3   0     1118.13     1053.12     52.63 o 
   6   3   0      863.96     1034.78     58.89 o 
   7   3   0       46.58       56.12     43.58 o 
   8   3   0      238.72      193.89     90.51 o 
   0   4   0    14765.75    18746.30    683.11 o 
   1   4   0     9580.48    12709.16    521.53 o 
   2   4   0     9885.49     7675.45    143.16 o 
   3   4   0    28292.96    28706.44    438.41 o 
   4   4   0     5795.28     5144.14    107.53 o 
   5   4   0      290.81      346.76     35.49 o 
   6   4   0     1557.25     1652.64     84.41 o 
   7   4   0     1102.92     1115.43     87.09 o 
   8   4   0      163.66      188.94     95.06 o 
   1   5   0    10680.61    12710.53    244.25 o 
   2   5   0     5670.10     5020.35    102.27 o 
   3   5   0      555.68      824.39     56.51 o 
   4   5   0     5547.70     5153.96    108.07 o 
   5   5   0     4691.05     4419.44    105.14 o 
   6   5   0      254.76      305.97     42.25 o 
   7   5   0      157.71      158.79     72.35 o 
   8   5   0      477.82      400.44     88.38 o 
   0   6   0    44071.31    45229.32   1147.29 o 
   1   6   0     9957.34     9653.37    221.95 o 
   2   6   0    11401.23    14251.07    350.06 o 
   3   6   0      414.73      583.50     37.20 o 
   4   6   0     3406.46     3466.15     83.58 o 
   5   6   0      561.79      617.17     45.05 o 
   6   6   0     1232.77     1310.14     64.75 o 
   7   6   0      960.66     1008.86     85.15 o 
   8   6   0        0.83       24.63     83.42 o 
   1   7   0     2023.07     1408.69     52.77 o 
   2   7   0    27266.53    29439.48    550.44 o 
   3   7   0     2319.91     2196.02     66.22 o 
   4   7   0     4279.97     4938.31    106.47 o 
   5   7   0    12277.37    12565.81    226.85 o 
   6   7   0     1559.63     1466.23    105.89 o 
   7   7   0       27.92       71.89     41.59 o 
   8   7   0      452.36      433.87     68.59 o 
   0   8   0      359.87      509.15     46.05 o 
   1   8   0    69269.50    74272.56   1332.22 o 
   2   8   0     3936.54     3349.77     92.73 o 
   3   8   0     2753.53     2424.18     70.84 o 
   4   8   0    11105.91    10783.05    214.06 o 
   5   8   0      597.60      623.86     46.42 o 
   6   8   0     1470.94     1485.76     93.44 o 
   7   8   0      922.38      836.74     79.49 o 
   8   8   0        0.29       46.22     55.65 o 
   1   9   0     5735.32     6999.11    179.55 o 
   2   9   0    23547.36    24666.75    471.87 o 
   3   9   0     3307.99     3251.49     99.41 o 
   4   9   0     1148.17      831.38     52.39 o 
   5   9   0    14235.64    13004.50    254.15 o 
   6   9   0      981.60     1158.21    105.00 o 
   7   9   0        0.27       -9.52     70.49 o 
   8   9   0       88.12      171.69     62.26 o 
   0  10   0     2174.37     1553.15    144.97 o 
   1  10   0    26290.15    26156.84    571.19 o 
   2  10   0      630.00      397.93     40.02 o 
   3  10   0     1236.64     1049.99     61.20 o 
   4  10   0     8339.58     7613.11    165.95 o 
   5  10   0       38.06       85.10     29.99 o 
   6  10   0      655.27      720.21     73.78 o 
   7  10   0      248.06      242.33     57.33 o 
   8  10   0       17.41      127.76     58.58 o 
   1  11   0    19118.03    18676.30    362.70 o 
   2  11   0    25548.56    24055.17    467.88 o 
   3  11   0     5715.81     4900.01    134.70 o 
   4  11   0        1.96        4.97     32.78 o 
   5  11   0     7791.83     8008.52    348.61 o 
   6  11   0      461.60      539.41     63.30 o 
   7  11   0       10.71      -14.50     50.51 o 
   0  12   0     3513.18     4052.97    206.19 o 
   1  12   0     7135.77     6947.82    158.63 o 
   2  12   0        4.24        1.65     29.94 o 
   3  12   0     2727.16     2754.44     95.03 o 
   4  12   0     7352.09     7362.46    224.45 o 
   5  12   0      648.84      826.85     72.39 o 
   6  12   0      224.15      165.38     59.00 o 
   7  12   0      684.13      789.54     96.91 o 
   1  13   0     6192.20     5378.65    182.70 o 
   2  13   0    10318.41    10920.84    278.15 o 
   3  13   0     1072.67     1221.07     70.61 o 
   4  13   0      419.35      494.93     56.75 o 
   5  13   0     1391.46     1468.19    111.78 o 
   6  13   0      485.85      709.09     87.44 o 
   7  13   0        1.30       73.97     58.34 o 
   0  14   0    14746.34    14177.15    411.10 o 
   1  14   0     5020.31     4944.28    131.61 o 
   2  14   0     1031.46     1072.12     74.57 o 
   3  14   0     6110.29     5988.40    168.84 o 
   4  14   0     2000.16     2083.19    110.07 o 
   5  14   0       21.20      -17.86     45.96 o 
   6  14   0      166.18      188.02     62.85 o 
   7  14   0      948.73     1162.31    124.70 o 
   1  15   0     4751.61     4644.44    134.48 o 
   2  15   0     1410.93     1457.87     87.50 o 
   3  15   0      510.47      602.00     66.38 o 
   4  15   0      842.12      786.24     69.52 o 
   5  15   0      712.89      795.54     89.94 o 
   6  15   0      623.25      955.85    186.47 o 
   7  15   0        0.34      -38.85     53.09 o 
   0  16   0    23055.15    22291.74    621.10 o 
   1  16   0     1534.27     1576.20     71.09 o 
   2  16   0       98.38      179.06     46.07 o 
   3  16   0     6151.34     5683.04    190.40 o 
   4  16   0      539.11      431.65     56.60 o 
   5  16   0       19.52      -12.49     48.66 o 
   6  16   0      743.21      845.69    167.72 o 
   7  16   0     1193.22     1197.21    125.72 o 
   1  17   0     2785.44     2816.13     93.91 o 
   2  17   0      242.73      212.68     35.90 o 
   3  17   0      100.79      147.78     47.58 o 
   4  17   0     1364.70     1516.61    104.93 o 
   5  17   0      170.47      200.13     58.79 o 
   6  17   0      218.49      213.60     65.83 o 
   7  17   0       61.81       16.46     58.81 o 
   0  18   0     7201.20     6604.27    235.89 o 
   1  18   0      484.67      386.90     44.48 o 
   2  18   0       69.23      115.95     32.14 o 
   3  18   0     5024.25     4849.84    187.34 o 
   4  18   0      478.83      568.35     73.26 o 
   5  18   0      105.11       -5.57     60.05 o 
   6  18   0      732.02      853.18    126.54 o 
   7  18   0      506.53      545.31    106.33 o 
   1  19   0      841.52      623.68     54.69 o 
   2  19   0     1079.30     1114.12     68.88 o 
   3  19   0      194.98      226.35     55.42 o 
   4  19   0      486.48      377.37     61.26 o 
   5  19   0      157.76      239.10     82.71 o 
   6  19   0      247.58      352.39     90.45 o 
   0  20   0     7568.19     7708.05    271.97 o 
   1  20   0      576.96      624.50     57.03 o 
   2  20   0       29.03       19.17     32.35 o 
   3  20   0     3833.65     3905.57    128.57 o 
   4  20   0     2904.51     3380.69    212.65 o 
   5  20   0      253.32       65.43     62.68 o 
   6  20   0      357.21      556.95    107.89 o 
   1  21   0     1842.16     2113.99     93.47 o 
   2  21   0     1521.49     1643.59     87.36 o 
   3  21   0     1542.61     1679.18    173.91 o 
   4  21   0       34.22      -33.91     49.82 o 
   5  21   0      234.60      273.69     86.12 o 
   6  21   0      328.56      196.55     81.61 o 
   0  22   0     8915.94     8506.45    301.19 o 
   1  22   0     1787.29     1975.31     94.96 o 
   2  22   0       61.35       34.22     60.30 o 
   3  22   0     2122.01     2008.88    125.29 o 
   4  22   0     1701.32     1667.40    162.25 o 
   5  22   0      163.84      113.31    119.44 o 
   6  22   0      123.10      187.51     77.47 o 
   1  23   0     1521.81     1705.90     91.99 o 
   2  23   0     3412.92     3131.28    114.86 o 
   3  23   0     1192.07     1021.93    106.76 o 
   4  23   0       29.04      141.15     66.75 o 
   5  23   0      552.50      663.81    110.44 o 
   6  23   0      309.92      363.58    141.42 o 
   0  24   0      955.57     1216.24    115.17 o 
   1  24   0     2424.15     2457.87    143.94 o 
   2  24   0        0.14        6.94     43.59 o 
   3  24   0      936.51      925.84     96.33 o 
   4  24   0      716.40      626.34    105.90 o 
   5  24   0        0.66      161.43     72.45 o 
   1  25   0       49.53       36.42     37.98 o 
   2  25   0     1603.86     1584.84    115.33 o 
   3  25   0      198.95      299.56     66.97 o 
   4  25   0       46.06       55.72     59.24 o 
   5  25   0      580.02      832.29    131.33 o 
   0  26   0       48.16       27.43     50.06 o 
   1  26   0      555.56      583.69    134.23 o 
   2  26   0       70.82       65.18     49.03 o 
   3  26   0      125.36      159.15     61.65 o 
   4  26   0      214.85      343.17     87.40 o 
   5  26   0       91.89      184.64    114.15 o 
   1  27   0      998.78     1226.91    106.38 o 
   2  27   0      896.54     1129.67    106.26 o 
   3  27   0        4.44       60.83     66.99 o 
   4  27   0       84.40      109.48    110.26 o 
   0  28   0      375.55      454.26     84.01 o 
   1  28   0      112.13       72.03     43.94 o 
   2  28   0      508.02      634.16     83.49 o 
   3  28   0       41.45       71.31     61.98 o 
   4  28   0       74.87      106.56     71.16 o 
   1  29   0      456.39      602.08     82.12 o 
   2  29   0      233.06      167.88     60.65 o 
   3  29   0        0.78       77.87     78.61 o 
   4  29   0       23.50       62.49     90.22 o 
   0  30   0      273.97      327.09    137.88 o 
   1  30   0      252.18      390.31     74.81 o 
   2  30   0      168.86      157.57    126.93 o 
   3  30   0      141.49      235.24    106.01 o 
   1  31   0      655.86      737.94    126.39 o 
   2  31   0      519.42      602.13     86.44 o 
   0  32   0      720.39      772.16    178.08 o 
   1  32   0      269.95      201.26     93.13 o 
   2  32   0      100.55      125.04     63.22 o 
  -8   1   1       10.22      -23.09     83.89 o 
  -7   1   1        3.57       27.59     33.08 o 
  -6   1   1       86.75      143.01     38.29 o 
  -5   1   1      246.54      314.96     33.75 o 
  -4   1   1     1991.15     2046.87     58.65 o 
  -3   1   1        7.73       -5.07     13.65 o 
  -2   1   1     1038.35      947.59     32.56 o 
  -1   1   1     5886.83     4333.29     88.32 o 
   0   1   1      497.43      146.05      8.49 o 
   1   1   1    19705.01    19467.21    316.43 o 
   2   1   1      918.75     1357.33     37.74 o 
   3   1   1       57.24       34.17     15.10 o 
   4   1   1      601.75      686.98     39.20 o 
   5   1   1      327.76      350.00     37.25 o 
   6   1   1       65.77       76.30     29.59 o 
   7   1   1       79.36       96.29     41.20 o 
   8   1   1        0.69       -8.23     91.62 o 
  -8   2   1        0.46       -1.50     71.83 o 
  -7   2   1        1.15       34.88     34.36 o 
  -6   2   1      546.89      500.88     45.50 o 
  -5   2   1       44.92       53.47     22.72 o 
  -4   2   1       15.69       57.45     19.35 o 
  -3   2   1     3742.50     3966.50    120.09 o 
  -2   2   1      736.33      551.37     25.01 o 
  -1   2   1    10341.53    12265.21    229.45 o 
   0   2   1      444.20      188.02      9.18 o 
   1   2   1      102.03       53.42     12.76 o 
   2   2   1    16892.51    15538.84    264.29 o 
   3   2   1     4627.12     4467.15     89.53 o 
   4   2   1       37.21       34.19     19.64 o 
   5   2   1      840.40      724.16     46.93 o 
   6   2   1      578.79      524.61     46.72 o 
   7   2   1       48.09      135.21     36.48 o 
   8   2   1      265.50      183.44     93.30 o 
  -8   3   1      225.14      255.00    184.90 o 
  -7   3   1      328.74      270.72     49.05 o 
  -6   3   1       38.86      -35.57     25.97 o 
  -5   3   1      892.81      909.79     48.84 o 
  -4   3   1     1383.14     1478.13     50.83 o 
  -3   3   1      121.08      252.64     27.93 o 
  -2   3   1      280.91      173.81     17.63 o 
  -1   3   1      246.85      382.48     22.28 o 
   0   3   1      988.26      815.52     24.18 o 
   1   3   1     4208.54     3801.85     72.23 o 
   2   3   1     7513.24     8730.67    160.15 o 
   3   3   1     2608.03     2320.88     57.59 o 
   4   3   1      225.16      285.39     29.89 o 
   5   3   1      208.97      158.97     30.70 o 
   6   3   1        1.15       32.21     28.83 o 
   7   3   1      891.92      860.78     67.71 o 
   8   3   1        1.96       98.81     83.96 o 
  -8   4   1      136.39       38.28    125.08 o 
  -7   4   1      228.13      176.48     47.34 o 
  -6   4   1     1124.14     1131.30     60.72 o 
  -5   4   1     2484.29     2429.20     73.58 o 
  -4   4   1       57.47       68.25     19.32 o 
  -3   4   1    19825.41    22103.37    343.87 o 
  -2   4   1      429.96      473.82     29.21 o 
  -1   4   1     2821.69     2576.10     89.16 o 
   0   4   1     1068.09      948.66     26.05 o 
   1   4   1    14170.86    13888.70    232.65 o 
   2   4   1    22536.95    26335.51    586.61 o 
   3   4   1     1992.09     1994.52     60.98 o 
   4   4   1     1030.19     1105.49     47.11 o 
   5   4   1     2417.95     2564.82     76.32 o 
   6   4   1      901.99      932.40     56.40 o 
   7   4   1       37.27       36.89     40.23 o 
   8   4   1      159.73      218.53     69.60 o 
  -8   5   1       44.36        1.05     70.42 o 
  -7   5   1      369.73      279.73     55.50 o 
  -6   5   1       78.09      119.67     31.18 o 
  -5   5   1      972.25      908.43     50.01 o 
  -4   5   1      182.71      194.06     25.80 o 
  -3   5   1      529.83      406.10     28.10 o 
  -2   5   1    11577.91    11824.58    210.61 o 
  -1   5   1    38987.94    40604.52    846.38 o 
   0   5   1      265.01      161.81     15.19 o 
   1   5   1     2392.25     4029.21     92.46 o 
   2   5   1      401.72      393.93     43.16 o 
   3   5   1     5056.87     6093.34    126.40 o 
   4   5   1      872.33      740.68     40.64 o 
   5   5   1      260.61      194.32     31.66 o 
   6   5   1      853.23      876.13     70.56 o 
   7   5   1      655.07      629.90     69.21 o 
   8   5   1        0.79       76.23     60.38 o 
  -8   6   1        0.81       57.51     86.62 o 
  -7   6   1        6.97       69.34     44.83 o 
  -6   6   1     1012.57     1023.58     67.02 o 
  -5   6   1      878.69      961.92     51.47 o 
  -4   6   1     1931.53     2044.26     61.21 o 
  -3   6   1     8656.10     8015.22    215.21 o 
  -2   6   1     4163.42     3716.55    174.02 o 
  -1   6   1     1629.00     1781.38     65.80 o 
   0   6   1      323.28      584.78     31.12 o 
   1   6   1     1309.52     1224.77     71.03 o 
   2   6   1        1.19      177.98     34.24 o 
   3   6   1     1100.55     1232.54     76.34 o 
   4   6   1        5.79      -23.34     18.08 o 
   5   6   1     1122.90     1239.69     57.35 o 
   6   6   1      302.86      313.98     42.20 o 
   7   6   1      118.91      157.78     47.22 o 
   8   6   1        8.07        7.97     55.72 o 
  -8   7   1        1.98      -16.88     42.07 o 
  -7   7   1        6.39       66.79     45.62 o 
  -6   7   1      174.33       98.08     35.93 o 
  -5   7   1      266.07      307.33     35.39 o 
  -4   7   1     1198.97     1206.86     48.92 o 
  -3   7   1       31.73       61.38     28.96 o 
  -2   7   1     4919.86     4582.85    113.13 o 
  -1   7   1      319.58      526.71     40.37 o 
   0   7   1     5538.92     5427.38    134.71 o 
   1   7   1    12520.41    11990.31    237.54 o 
   2   7   1     6730.50     6559.06    128.58 o 
   3   7   1     2581.86     2734.50    105.51 o 
   4   7   1      685.52      778.17     47.16 o 
   5   7   1       64.03      117.64     26.74 o 
   6   7   1      953.73      931.91     65.43 o 
   7   7   1      412.46      378.28     61.00 o 
   8   7   1      100.40      -46.94     59.61 o 
  -8   8   1      207.30      189.22     58.77 o 
  -7   8   1       13.01       20.06     41.98 o 
  -6   8   1      377.31      368.72     46.63 o 
  -5   8   1      818.50      909.32     63.98 o 
  -4   8   1     1836.01     1728.80     59.38 o 
  -3   8   1       91.35       13.14     21.81 o 
  -2   8   1     2014.28     1610.62     61.80 o 
  -1   8   1     3672.78     3761.64    109.34 o 
   0   8   1      271.85      328.08     28.77 o 
   1   8   1     4366.95     4082.99    100.74 o 
   2   8   1     1256.46     1400.43    115.81 o 
   3   8   1     1019.82     1285.92     51.70 o 
   4   8   1      233.92      188.09     31.39 o 
   5   8   1        0.18       16.96     22.95 o 
   6   8   1       40.41       96.98     33.09 o 
   7   8   1      237.48      255.37     57.39 o 
   8   8   1       97.50      282.16     83.69 o 
  -8   9   1       42.55      -39.10     48.75 o 
  -7   9   1      234.72      251.16     56.50 o 
  -6   9   1      396.57      346.51     44.87 o 
  -5   9   1      339.86      371.96     38.65 o 
  -4   9   1      241.22      302.26     39.36 o 
  -3   9   1     3207.00     2685.63     88.43 o 
  -2   9   1      499.70      400.19     42.74 o 
  -1   9   1     2119.20     2135.49     80.14 o 
   0   9   1     4440.54     4343.99    103.45 o 
   1   9   1     5469.63     4855.31    117.36 o 
   2   9   1        2.26       13.60     19.54 o 
   3   9   1      157.72      108.44     26.55 o 
   4   9   1      141.59      190.98     32.01 o 
   5   9   1        1.69       45.71     25.79 o 
   6   9   1       29.17       16.16     38.16 o 
   7   9   1       12.89       31.42     44.21 o 
   8   9   1       25.66       79.18     97.74 o 
  -8  10   1       40.26      -70.21     51.26 o 
  -7  10   1       16.11       -6.25     43.51 o 
  -6  10   1       89.48       65.06     40.67 o 
  -5  10   1      327.90      509.20     67.74 o 
  -4  10   1      842.09     1035.92    108.88 o 
  -3  10   1      356.52      405.90     43.84 o 
  -2  10   1      847.53      756.79     74.52 o 
  -1  10   1      153.29      148.24     32.00 o 
   0  10   1       68.19      243.52     27.58 o 
   1  10   1     2654.76     2099.61     67.05 o 
   2  10   1      270.05      401.62     38.62 o 
   3  10   1      200.66      186.62     33.48 o 
   4  10   1        8.97       16.21     27.68 o 
   5  10   1      433.27      409.41     46.81 o 
   6  10   1       53.14       94.19     39.05 o 
   7  10   1        4.01       58.47     55.08 o 
  -8  11   1      155.12      207.75     66.24 o 
  -7  11   1      124.60       22.24     46.28 o 
  -6  11   1        0.13       53.84     44.16 o 
  -5  11   1      199.87      153.24     39.62 o 
  -4  11   1       13.14        2.72     31.37 o 
  -3  11   1     2147.82     2365.97    103.66 o 
  -2  11   1      248.83      312.67     45.30 o 
  -1  11   1     4695.29     5469.79    220.56 o 
   0  11   1     1752.59     1866.42     68.18 o 
   1  11   1        2.97       38.06     18.23 o 
   2  11   1      198.53      159.26     32.69 o 
   3  11   1     1189.12     1177.07     65.40 o 
   4  11   1     1096.30     1258.29     73.43 o 
   5  11   1     1031.01     1127.31    103.45 o 
   6  11   1      145.95       82.85     45.03 o 
   7  11   1      171.80      256.69     62.74 o 
  -7  12   1      378.59      391.42     76.76 o 
  -6  12   1        4.91       -7.60     46.56 o 
  -5  12   1      107.96      223.07     49.54 o 
  -4  12   1      372.81      407.73     53.08 o 
  -3  12   1      159.21      193.40     37.18 o 
  -2  12   1     5601.04     6022.65    175.54 o 
  -1  12   1       34.67       35.96     21.58 o 
   0  12   1        2.81       47.94     18.46 o 
   1  12   1     3977.80     4436.63    112.57 o 
   2  12   1     5692.43     5388.66    138.49 o 
   3  12   1      206.06      257.82     39.12 o 
   4  12   1      120.56      182.44     40.34 o 
   5  12   1     1185.33     1124.25    102.77 o 
   6  12   1       99.99      109.11     71.14 o 
   7  12   1       33.25      114.89     59.64 o 
  -7  13   1      116.57      146.30     87.80 o 
  -6  13   1      258.57      218.40     62.43 o 
  -5  13   1      411.96      432.83     90.93 o 
  -4  13   1      800.15      760.35     68.96 o 
  -3  13   1      589.81      664.90     88.18 o 
  -2  13   1      371.45      490.37     58.55 o 
  -1  13   1    24681.37    24957.81    479.47 o 
   0  13   1     9649.07     9965.47    311.88 o 
   1  13   1     2350.32     2497.07     78.52 o 
   2  13   1     1730.89     1895.27     90.08 o 
   3  13   1       46.15       66.39     32.64 o 
   4  13   1     8980.33     8197.09    206.83 o 
   5  13   1      336.80      313.76     68.97 o 
   6  13   1       19.67       82.09     54.57 o 
   7  13   1      553.61      755.74     97.24 o 
  -7  14   1      280.59      248.41     69.68 o 
  -6  14   1       50.99       89.16     49.62 o 
  -5  14   1      156.79      169.11     46.91 o 
  -4  14   1     1180.57     1462.54     86.88 o 
  -3  14   1      187.45      349.35     54.73 o 
  -2  14   1     2401.12     2248.16     99.24 o 
  -1  14   1        3.49       -8.21     39.10 o 
   0  14   1     1071.71     1286.93     61.35 o 
   1  14   1     1550.03     1822.68     78.29 o 
   2  14   1      332.95      379.25     45.12 o 
   3  14   1      315.90      420.32     49.59 o 
   4  14   1      269.56      262.93     46.88 o 
   5  14   1       59.21       14.61     47.43 o 
   6  14   1       10.53       42.10     55.08 o 
   7  14   1      326.28      390.19     79.88 o 
  -7  15   1       79.79      165.45    119.16 o 
  -6  15   1       82.62      229.94     59.02 o 
  -5  15   1       13.66       15.42     38.08 o 
  -4  15   1     2650.39     2328.84    176.43 o 
  -3  15   1      230.15      188.41     51.43 o 
  -2  15   1      203.96      294.76     50.12 o 
  -1  15   1     3101.67     2953.78     93.11 o 
   0  15   1     3833.65     3631.70    104.15 o 
   1  15   1     4736.60     3977.74    110.30 o 
   2  15   1     1656.02     1690.84     80.85 o 
   3  15   1      459.41      446.59     52.23 o 
   4  15   1     1216.83     1246.80     80.46 o 
   5  15   1       12.09       53.03     49.27 o 
   6  15   1      351.34      246.75     70.54 o 
   7  15   1      594.66      676.46     98.27 o 
  -7  16   1      145.60      234.68     84.29 o 
  -6  16   1       15.27      -27.90     52.44 o 
  -5  16   1      524.86      493.71    130.78 o 
  -4  16   1        6.67       15.66     43.47 o 
  -3  16   1       73.59      108.38     45.00 o 
  -2  16   1      243.69      266.61     48.29 o 
  -1  16   1      353.61      522.86     53.32 o 
   0  16   1      388.32      427.40     43.10 o 
   1  16   1     2633.48     2756.91     89.32 o 
   2  16   1     1229.02     1227.42     61.38 o 
   3  16   1      236.51      330.07     59.32 o 
   4  16   1      530.13      521.69     59.46 o 
   5  16   1       10.42       57.08     49.77 o 
   6  16   1       19.57       39.65     56.56 o 
   7  16   1       57.49       39.11     52.78 o 
  -7  17   1      329.24      182.84     78.75 o 
  -6  17   1       21.37      126.17     73.11 o 
  -5  17   1        1.00       16.78     54.32 o 
  -4  17   1     1661.01     1880.08    117.36 o 
  -3  17   1      233.74      408.61     65.47 o 
  -2  17   1       26.26       25.07     27.86 o 
  -1  17   1      129.94      142.52     32.71 o 
   0  17   1       23.87      116.31     29.36 o 
   1  17   1     3173.72     3048.53     96.74 o 
   2  17   1      111.43       81.24     29.19 o 
   3  17   1      457.08      576.26     59.78 o 
   4  17   1      754.77      804.16     91.42 o 
   5  17   1        1.62        7.94     43.16 o 
   6  17   1       13.52      149.04     64.90 o 
   7  17   1      188.73      273.89     78.24 o 
  -7  18   1       27.24      125.13     68.26 o 
  -6  18   1      197.76      273.83     87.20 o 
  -5  18   1      361.44      579.59    104.18 o 
  -4  18   1      143.16      143.50     52.23 o 
  -3  18   1       46.33       21.29     42.58 o 
  -2  18   1       16.95       73.96     31.74 o 
  -1  18   1      175.32      153.52     35.08 o 
   0  18   1      869.74      883.48     60.44 o 
   1  18   1      116.70      208.13     37.97 o 
   2  18   1      349.39      547.34     49.02 o 
   3  18   1        3.88       75.45     43.88 o 
   4  18   1      399.80      270.52     59.51 o 
   5  18   1      246.05      184.03     61.80 o 
   6  18   1       86.94      167.76     59.98 o 
  -6  19   1      431.16      389.26     96.98 o 
  -5  19   1       19.33       45.46     72.62 o 
  -4  19   1       55.08      131.16     49.69 o 
  -3  19   1       50.21       79.11     51.98 o 
  -2  19   1       31.22       33.85     32.19 o 
  -1  19   1        9.36       -9.02     27.22 o 
   0  19   1       71.70      114.67     35.37 o 
   1  19   1      783.97      796.16     69.06 o 
   2  19   1        0.20      -18.31     41.47 o 
   3  19   1      948.05      804.21    137.61 o 
   4  19   1       62.11       29.41    117.42 o 
   5  19   1       91.61       48.93     51.49 o 
   6  19   1      120.89       78.96     55.23 o 
  -6  20   1      268.67      281.51     86.04 o 
  -5  20   1      754.48      872.62    126.45 o 
  -4  20   1        6.17        4.29     45.26 o 
  -3  20   1      522.06      471.54     69.38 o 
  -2  20   1      654.91      718.68     63.11 o 
  -1  20   1      735.91      818.67     64.22 o 
   0  20   1      171.83      271.86     41.77 o 
   1  20   1      114.46       77.94     32.24 o 
   2  20   1     2129.63     2144.89    174.94 o 
   3  20   1       69.22       42.05     46.28 o 
   4  20   1     1019.93     1075.94    129.70 o 
   5  20   1      216.17      158.23     76.07 o 
   6  20   1        0.27        8.77     67.46 o 
  -6  21   1      212.83      404.84    101.38 o 
  -5  21   1       44.42       93.35    118.54 o 
  -4  21   1       36.91       39.68     51.51 o 
  -3  21   1       40.49      158.94     45.32 o 
  -2  21   1      471.84      634.39     72.04 o 
  -1  21   1      225.41      233.93     49.20 o 
   0  21   1      594.00      693.13     61.13 o 
   1  21   1      501.02      454.44     51.81 o 
   2  21   1        2.20       13.91     34.88 o 
   3  21   1     1989.18     2214.78    128.03 o 
   4  21   1        7.40      115.80     61.62 o 
   5  21   1       28.91       45.59     62.90 o 
   6  21   1      214.97      263.04     79.32 o 
  -6  22   1      351.01      302.30     82.88 o 
  -5  22   1      400.84      371.44     93.93 o 
  -4  22   1       94.72       80.49     51.83 o 
  -3  22   1      310.57      380.75     50.69 o 
  -2  22   1      144.36      160.69     42.81 o 
  -1  22   1     1232.90     1392.03     92.76 o 
   0  22   1        1.00       57.40     38.41 o 
   1  22   1      334.61      379.28     57.27 o 
   2  22   1     1338.41      997.27     90.96 o 
   3  22   1      336.04      276.40     58.68 o 
   4  22   1      119.20       58.66     59.39 o 
   5  22   1      162.24      266.85     89.99 o 
   6  22   1      106.27      150.58     74.32 o 
  -6  23   1        1.59       72.37     74.27 o 
  -5  23   1      262.26      196.62     78.07 o 
  -4  23   1       22.25      -12.13     97.39 o 
  -3  23   1       18.66       18.12     47.98 o 
  -2  23   1      212.83      228.61     45.41 o 
  -1  23   1       72.24      103.04     45.18 o 
   0  23   1     3301.65     3196.31    114.78 o 
   1  23   1       50.84       73.03     37.90 o 
   2  23   1       34.62      101.96     49.42 o 
   3  23   1      658.84      593.42     79.26 o 
   4  23   1       20.91      -27.45     55.81 o 
   5  23   1       72.20       97.20    101.56 o 
  -5  24   1       62.48      -54.03     91.75 o 
  -4  24   1       10.26       20.73     66.70 o 
  -3  24   1      294.99      243.39     61.15 o 
  -2  24   1      532.07      491.93     58.55 o 
  -1  24   1     1715.30     1448.58     87.80 o 
   0  24   1      234.70      389.75     66.57 o 
   1  24   1     2627.91     2587.74    109.28 o 
   2  24   1     2203.06     2330.50    131.44 o 
   3  24   1      740.22      741.86    111.89 o 
   4  24   1       94.82       18.21     53.66 o 
   5  24   1      359.14      332.23     87.82 o 
  -5  25   1      265.32      342.45     89.04 o 
  -4  25   1       79.29       40.67     60.07 o 
  -3  25   1      411.59      327.96     66.59 o 
  -2  25   1       17.35       22.39     47.49 o 
  -1  25   1      395.20      347.00     88.90 o 
   0  25   1     1921.57     1889.99     97.53 o 
   1  25   1       10.46       62.33     42.23 o 
   2  25   1        0.52       58.19     47.01 o 
   3  25   1      946.00      896.10    122.49 o 
   4  25   1      109.79      195.16     76.98 o 
   5  25   1      123.46      298.20     81.77 o 
  -5  26   1       22.60      174.87     78.31 o 
  -4  26   1       89.14      256.11     81.84 o 
  -3  26   1      186.54      211.08     61.88 o 
  -2  26   1      826.38      857.64     93.01 o 
  -1  26   1      537.33      559.97     62.96 o 
   0  26   1       12.95       92.42     40.87 o 
   1  26   1      796.79      851.37     88.05 o 
   2  26   1     1145.87     1351.91    111.69 o 
   3  26   1      134.42      196.51     74.34 o 
   4  26   1       12.66       26.88    110.95 o 
   5  26   1      275.50      420.42     86.81 o 
  -4  27   1       67.95      217.80     86.44 o 
  -3  27   1      697.12      714.25     89.57 o 
  -2  27   1        7.41       68.19     49.87 o 
  -1  27   1      365.87      424.72     54.25 o 
   0  27   1      890.18      949.97     91.86 o 
   1  27   1       55.12       37.45     48.65 o 
   2  27   1      283.47      277.22     62.61 o 
   3  27   1      444.49      476.06    150.67 o 
   4  27   1      159.34      183.89    123.06 o 
  -4  28   1       77.71       13.63     69.56 o 
  -3  28   1       28.33       37.66     52.31 o 
  -2  28   1      910.11      973.90    102.77 o 
  -1  28   1      335.91      391.47     72.48 o 
   0  28   1       53.51       64.35     51.00 o 
   1  28   1      346.74      285.05     60.26 o 
   2  28   1       60.99       98.77     54.51 o 
   3  28   1        2.99       45.19     66.27 o 
   4  28   1       25.11      113.19     65.40 o 
  -4  29   1       78.80      -16.28     62.40 o 
  -3  29   1      396.62      586.22    104.29 o 
  -2  29   1      335.78      371.82     70.33 o 
  -1  29   1      163.23      243.95     63.99 o 
   0  29   1      523.36      547.23     75.17 o 
   1  29   1       13.71       85.22     54.11 o 
   2  29   1      204.11      293.50     66.65 o 
   3  29   1       42.24       56.50     65.83 o 
  -3  30   1       16.67      -18.54     57.22 o 
  -2  30   1       62.69      179.17     59.80 o 
  -1  30   1      143.24       85.41    135.51 o 
   0  30   1        9.09       38.27     70.81 o 
   1  30   1       30.72       40.05     53.47 o 
   2  30   1       17.13        5.23     48.79 o 
   3  30   1        3.72       62.58     59.57 o 
  -2  31   1      125.33      198.67     66.79 o 
  -1  31   1      155.52      158.47     83.73 o 
   0  31   1       87.90      -18.55     71.88 o 
   1  31   1      213.82      347.34     98.76 o 
   2  31   1       46.94       72.67     59.63 o 
  -2  32   1      135.37      133.05     88.74 o 
  -1  32   1        1.99       28.90     73.66 o 
   0  32   1       12.34       41.11     80.44 o 
   1  32   1      224.37      238.40     95.16 o 
  -8   0   2      112.28       16.56    106.01 o 
  -7   0   2      587.77      628.51     99.24 o 
  -6   0   2       66.76       47.99     42.64 o 
  -5   0   2      579.11      385.74     50.04 o 
  -4   0   2     4639.04     4601.39    137.45 o 
  -3   0   2    16837.83    16190.76    363.69 o 
  -2   0   2    12035.71    15357.11    336.09 o 
  -1   0   2    35612.23    37347.86    947.47 o 
   0   0   2    29055.68    31037.62   1110.37 o 
   1   0   2      632.28      418.05     44.52 o 
   2   0   2     8628.90     8170.77    215.80 o 
   3   0   2    39054.49    42722.96    903.77 o 
   4   0   2    13715.97    14012.14    335.61 o 
   5   0   2     4262.18     3908.70    139.06 o 
   6   0   2     1922.42     1888.81    108.35 o 
   7   0   2     1303.85     1114.64    126.74 o 
   8   0   2      559.42      534.53    159.86 o 
  -8   1   2      163.99      266.39     68.34 o 
  -7   1   2       95.48       78.13     43.04 o 
  -6   1   2     1250.52     1316.90     63.40 o 
  -5   1   2       26.92       25.85     23.26 o 
  -4   1   2      200.74      234.25     24.85 o 
  -3   1   2    14841.29    13464.16    218.16 o 
  -2   1   2    21477.15    22127.96    334.64 o 
  -1   1   2    15791.95    14702.86    299.53 o 
   0   1   2     4297.99     7441.08    282.98 o 
   1   1   2    15815.48    23029.75    374.16 o 
   2   1   2     3572.55     3463.78     69.77 o 
   3   1   2      194.24      486.37     30.33 o 
   4   1   2     2824.29     3425.47     83.22 o 
   5   1   2     6154.80     6263.10    158.30 o 
   6   1   2     1550.79     1713.22     73.24 o 
   7   1   2      485.53      372.97     56.99 o 
   8   1   2      569.82      464.24    108.19 o 
  -8   2   2      205.47      254.65     69.23 o 
  -7   2   2      880.08      874.11     67.18 o 
  -6   2   2     1258.81     1046.66     58.77 o 
  -5   2   2      204.34      338.88     34.67 o 
  -4   2   2     5763.51     5444.15    110.18 o 
  -3   2   2    17190.35    16786.96    266.06 o 
  -2   2   2      181.67      315.60     20.28 o 
  -1   2   2     7450.59     9247.26    207.05 o 
   0   2   2    26307.29    32620.70    674.38 o 
   1   2   2     2922.86     2443.39     59.78 o 
   2   2   2     1043.00      886.46     53.17 o 
   3   2   2    23525.46    26618.13    408.74 o 
   4   2   2    11302.68    11773.02    205.18 o 
   5   2   2     1138.82     1507.17     63.22 o 
   6   2   2      952.23     1145.67     70.67 o 
   7   2   2      707.69      667.20     67.85 o 
   8   2   2      483.75      388.73     93.23 o 
  -8   3   2        0.39      -34.76     47.23 o 
  -7   3   2       47.57      141.31     36.85 o 
  -6   3   2     3096.23     3370.62    102.14 o 
  -5   3   2     2111.91     2299.83     70.10 o 
  -4   3   2       22.97        7.54     20.99 o 
  -3   3   2    12454.69    14738.74    237.49 o 
  -2   3   2     3148.91     2751.49     78.94 o 
  -1   3   2    11000.79    12312.84    270.87 o 
   0   3   2      405.51     1342.71     33.96 o 
   1   3   2    61932.84    61896.92   1102.92 o 
   2   3   2    17117.42    19441.29    326.28 o 
   3   3   2       25.67      355.30     47.09 o 
   4   3   2     4005.74     4687.14    118.32 o 
   5   3   2     7050.23     6719.80    141.30 o 
   6   3   2      904.32      869.51     65.27 o 
   7   3   2      164.00      234.48     49.51 o 
   8   3   2      612.47      561.77     82.76 o 
  -8   4   2      398.90      495.00     86.57 o 
  -7   4   2     1712.90     1721.70    111.14 o 
  -6   4   2     1117.85      980.49     71.89 o 
  -5   4   2      293.52      338.25     35.40 o 
  -4   4   2     4442.57     4222.50     92.38 o 
  -3   4   2    16915.84    17834.54    283.01 o 
  -2   4   2     1744.87     1466.48     56.19 o 
  -1   4   2    47246.30    48447.74   1004.05 o 
   0   4   2    26005.42    27532.34    444.97 o 
   1   4   2      899.29      579.17     49.44 o 
   2   4   2     4758.32     6147.20    157.26 o 
   3   4   2    10660.53    10444.89    194.52 o 
   4   4   2     1730.87     1459.15     53.64 o 
   5   4   2      106.27      269.56     34.69 o 
   6   4   2      989.74     1214.96     79.01 o 
   7   4   2      552.18      796.38     75.15 o 
   8   4   2       53.32      168.16     74.24 o 
  -8   5   2      666.41      692.02     93.09 o 
  -7   5   2       54.96      100.97     38.09 o 
  -6   5   2     3559.84     3246.83    106.60 o 
  -5   5   2     3969.04     3843.36     94.72 o 
  -4   5   2     1668.13     1570.27     54.32 o 
  -3   5   2     4515.42     4643.17     92.80 o 
  -2   5   2    30221.95    32219.52    684.00 o 
  -1   5   2    24952.01    27576.30    584.56 o 
   0   5   2    12821.01    12407.63    209.15 o 
   1   5   2      264.12      442.72     45.40 o 
   2   5   2    12807.14    11873.30    209.59 o 
   3   5   2       88.62      233.32     26.01 o 
   4   5   2     3018.93     3268.71     89.61 o 
   5   5   2     3826.71     4156.59    101.05 o 
   6   5   2      697.01      749.45     66.97 o 
   7   5   2       86.47      183.98     55.73 o 
   8   5   2      330.71      261.04     69.73 o 
  -8   6   2      181.06       99.81     64.45 o 
  -7   6   2     1679.10     1801.73     92.07 o 
  -6   6   2      830.21      859.66     66.34 o 
  -5   6   2      200.11      245.15     32.42 o 
  -4   6   2     6675.03     6652.76    130.53 o 
  -3   6   2     3226.76     3174.02    110.17 o 
  -2   6   2      128.96       95.87     28.44 o 
  -1   6   2      545.41     1111.94     52.54 o 
   0   6   2     4922.58     3323.48     70.13 o 
   1   6   2    22491.78    25692.95    475.79 o 
   2   6   2     3072.94     3131.73    103.54 o 
   3   6   2     9126.79     9540.38    181.07 o 
   4   6   2      785.66      953.92     48.51 o 
   5   6   2      905.06      977.73     51.98 o 
   6   6   2      683.63      733.72     58.95 o 
   7   6   2      212.23      313.84     54.31 o 
   8   6   2       55.35      113.57     87.58 o 
  -8   7   2     1159.53      920.03    110.34 o 
  -7   7   2        2.54       95.78     43.79 o 
  -6   7   2     1568.40     1389.80     76.58 o 
  -5   7   2     8478.53     8123.50    161.18 o 
  -4   7   2      307.46      307.36     30.62 o 
  -3   7   2     8109.51     6725.15    142.10 o 
  -2   7   2    21999.74    21942.91    485.45 o 
  -1   7   2    61804.89    64360.58   1333.72 o 
   0   7   2     1794.91     1641.95     51.01 o 
   1   7   2     3298.67     3465.25     87.87 o 
   2   7   2    15223.41    14747.96    257.22 o 
   3   7   2       59.72      184.81     25.16 o 
   4   7   2     8964.18     9285.51    187.62 o 
   5   7   2     2189.33     2132.50     83.95 o 
   6   7   2      252.90      258.16     40.89 o 
   7   7   2        2.13        3.87     47.51 o 
   8   7   2      181.70      195.05     89.88 o 
  -8   8   2      132.49      149.62     99.09 o 
  -7   8   2      290.68      406.17     63.88 o 
  -6   8   2       17.48       44.95     34.05 o 
  -5   8   2     1626.57     1946.57     72.07 o 
  -4   8   2     6998.55     6895.87    136.09 o 
  -3   8   2     3042.25     3630.59    110.35 o 
  -2   8   2       98.67      118.52     32.06 o 
  -1   8   2      217.02      175.54     32.10 o 
   0   8   2       62.69       95.94     23.07 o 
   1   8   2      247.58      324.59     31.14 o 
   2   8   2    12235.01    13066.23    264.10 o 
   3   8   2    15075.51    15764.27    283.07 o 
   4   8   2     1387.14     1669.01    115.60 o 
   5   8   2     3332.79     2872.87     95.32 o 
   6   8   2      476.38      468.24     50.07 o 
   7   8   2      366.59      382.49     57.70 o 
  -8   9   2      696.78      863.48    101.56 o 
  -7   9   2      121.39      117.22     51.28 o 
  -6   9   2     1487.88     1438.91     80.26 o 
  -5   9   2     6202.48     5594.63    125.33 o 
  -4   9   2      318.16      563.86     54.03 o 
  -3   9   2     1550.92     1907.72    100.02 o 
  -2   9   2    19551.93    19373.99    438.68 o 
  -1   9   2    23420.74    23472.41    513.43 o 
   0   9   2      992.66      999.22     68.39 o 
   1   9   2    20654.11    22477.40    378.19 o 
   2   9   2    20035.19    21373.69    419.56 o 
   3   9   2      981.19     1221.34     50.69 o 
   4   9   2     2602.65     2501.81     83.60 o 
   5   9   2     1944.50     1956.37     83.24 o 
   6   9   2      933.58      917.83     64.62 o 
   7   9   2      271.83      160.94     65.36 o 
  -8  10   2       86.75       87.66     53.01 o 
  -7  10   2      229.57      311.08     60.58 o 
  -6  10   2       15.02        5.69     54.18 o 
  -5  10   2     2032.78     2071.03     89.17 o 
  -4  10   2     3512.34     3548.35    125.66 o 
  -3  10   2     1217.01     1366.50     80.56 o 
  -2  10   2      146.22       71.31     31.82 o 
  -1  10   2    27108.70    29562.04    639.86 o 
   0  10   2    10975.43    10535.34    215.96 o 
   1  10   2     2138.99     1732.01     52.20 o 
   2  10   2    12963.98    13529.81    278.02 o 
   3  10   2     6168.43     5906.51    148.54 o 
   4  10   2     6031.32     5450.40    128.61 o 
   5  10   2      282.88      280.34     49.78 o 
   6  10   2      478.02      561.71     54.85 o 
   7  10   2      489.38      499.98     75.90 o 
  -8  11   2      416.55      541.30     88.38 o 
  -7  11   2      184.04      324.22     63.49 o 
  -6  11   2     1699.82     1781.91     89.17 o 
  -5  11   2     3421.66     3352.96    126.65 o 
  -4  11   2        1.51       15.40     39.07 o 
  -3  11   2     2342.53     2173.23    107.71 o 
  -2  11   2    49186.30    50714.97   1080.13 o 
  -1  11   2     2003.59     2083.56     82.59 o 
   0  11   2     6179.97     5376.71    127.33 o 
   1  11   2    40935.43    40586.25    666.41 o 
   2  11   2    21960.52    20724.67    407.69 o 
   3  11   2     5544.38     4698.10    168.66 o 
   4  11   2     2319.77     2296.41     80.88 o 
   5  11   2     8382.53     8554.42    248.87 o 
   6  11   2     1659.02     1612.71    100.61 o 
   7  11   2       54.90       42.41     53.06 o 
  -7  12   2      255.35      316.82     69.40 o 
  -6  12   2       31.70       36.14     35.37 o 
  -5  12   2      858.34      865.71     73.74 o 
  -4  12   2     4099.72     3425.49    135.31 o 
  -3  12   2      244.72      313.17     50.66 o 
  -2  12   2     1413.57     1571.36    114.26 o 
  -1  12   2    18749.49    17649.40    405.80 o 
   0  12   2    16351.01    14858.21    297.53 o 
   1  12   2     1836.32     1833.40     57.12 o 
   2  12   2    11598.96    12707.29    269.23 o 
   3  12   2     5369.90     5942.51    173.78 o 
   4  12   2     5412.76     4925.08    143.22 o 
   5  12   2      184.77      230.46     49.93 o 
   6  12   2     1365.48     1227.67    111.86 o 
   7  12   2      487.83      564.21     86.82 o 
  -7  13   2      129.60       82.01     74.99 o 
  -6  13   2      261.56      255.32     76.19 o 
  -5  13   2     2833.44     2791.80    136.55 o 
  -4  13   2        8.86       48.06     42.41 o 
  -3  13   2     2489.43     2340.58    107.25 o 
  -2  13   2    23430.74    24239.82    551.15 o 
  -1  13   2     6959.84     7109.55    166.43 o 
   0  13   2     3470.63     3406.96     96.20 o 
   1  13   2    11708.56    11013.15    207.25 o 
   2  13   2     2890.69     2673.36     90.56 o 
   3  13   2      368.10      418.13     47.39 o 
   4  13   2     2383.33     2412.06    126.57 o 
   5  13   2     2387.32     2200.53    134.25 o 
   6  13   2     1171.86     1126.60    110.29 o 
   7  13   2        6.61      128.79     59.79 o 
  -7  14   2      245.60      185.81     83.78 o 
  -6  14   2       97.30       29.51     63.79 o 
  -5  14   2       57.35        7.35     43.85 o 
  -4  14   2     2806.41     2946.29    127.70 o 
  -3  14   2     3826.74     3321.01    129.98 o 
  -2  14   2        1.67       -4.86     32.63 o 
  -1  14   2     7961.62     7277.81    171.77 o 
   0  14   2     7399.60     7075.24    165.26 o 
   1  14   2        1.96       39.13     18.51 o 
   2  14   2     3257.98     3020.74     99.43 o 
   3  14   2     3561.70     3105.47    106.71 o 
   4  14   2     1145.93     1113.57     97.78 o 
   5  14   2      151.48      139.11     56.42 o 
   6  14   2      604.77      558.11     87.37 o 
   7  14   2      653.20      763.86    101.70 o 
  -7  15   2        1.88      112.56     68.09 o 
  -6  15   2       95.89       75.53     62.50 o 
  -5  15   2      955.92      934.73    107.12 o 
  -4  15   2     1604.53     1406.50    102.82 o 
  -3  15   2     2641.56     2846.49    123.43 o 
  -2  15   2    14196.46    13788.54    345.25 o 
  -1  15   2     2643.55     2431.83     85.23 o 
   0  15   2      908.53      789.60     66.81 o 
   1  15   2     3463.81     2959.45     91.07 o 
   2  15   2      967.62     1006.91     50.55 o 
   3  15   2      377.99      343.49     47.16 o 
   4  15   2     1198.93     1150.00    100.81 o 
   5  15   2      786.38      621.11     91.19 o 
   6  15   2      356.44      360.30     75.57 o 
   7  15   2      297.13      256.70     76.54 o 
  -7  16   2      584.23      627.53    113.60 o 
  -6  16   2      365.28      375.11    118.95 o 
  -5  16   2        9.09       21.73     40.63 o 
  -4  16   2     2269.26     2272.57    213.69 o 
  -3  16   2    13015.12    12959.73    340.86 o 
  -2  16   2      829.03      934.54     77.06 o 
  -1  16   2     2171.30     2230.86     82.99 o 
   0  16   2     3468.64     3157.43     97.46 o 
   1  16   2       30.86      114.63     25.31 o 
   2  16   2      299.61      385.41     36.19 o 
   3  16   2     1318.63     1618.85     85.74 o 
   4  16   2      874.75      941.86     96.21 o 
   5  16   2      218.82      353.66     70.16 o 
   6  16   2     1748.94     1444.73    130.06 o 
   7  16   2      316.15      449.60     82.12 o 
  -7  17   2       28.26       71.22     63.36 o 
  -6  17   2      605.37      558.37    102.17 o 
  -5  17   2      366.97      352.24     65.91 o 
  -4  17   2     3251.44     3380.88    149.85 o 
  -3  17   2     2095.91     2325.33    120.83 o 
  -2  17   2     9524.05     8765.33    247.95 o 
  -1  17   2     1008.73     1050.89     65.49 o 
   0  17   2     2307.70     2446.99     88.92 o 
   1  17   2     1739.68     1812.63     74.61 o 
   2  17   2       75.52      101.87     27.19 o 
   3  17   2       38.98      -16.23     33.47 o 
   4  17   2       10.58       42.20     75.45 o 
   5  17   2     1302.99     1434.27    118.71 o 
   6  17   2       15.52      -16.90     56.38 o 
   7  17   2      284.52      279.63     85.68 o 
  -7  18   2      346.07      392.07    106.43 o 
  -6  18   2      535.63      379.44     96.32 o 
  -5  18   2      192.44      288.61     68.94 o 
  -4  18   2     2741.17     2746.14    142.67 o 
  -3  18   2     9590.95     9293.08    271.75 o 
  -2  18   2      238.98      161.75     39.95 o 
  -1  18   2     1857.61     1843.04     85.75 o 
   0  18   2     9429.67     9056.33    210.85 o 
   1  18   2       17.26      152.09     48.50 o 
   2  18   2       17.50       53.29     27.44 o 
   3  18   2      929.71     1080.74    103.70 o 
   4  18   2      561.67      557.59     79.52 o 
   5  18   2      183.29      203.26     61.82 o 
   6  18   2      625.27      565.36     87.15 o 
  -6  19   2      638.21      729.94    117.98 o 
  -5  19   2      203.30      438.71     88.09 o 
  -4  19   2      236.21      255.13     61.96 o 
  -3  19   2     3326.88     3024.00    239.40 o 
  -2  19   2     1743.37     1795.44     89.93 o 
  -1  19   2     1933.64     1972.51     88.75 o 
   0  19   2     2307.27     2516.21     95.50 o 
   1  19   2     2880.79     2697.15    131.32 o 
   2  19   2     2301.13     2276.72     97.89 o 
   3  19   2       47.72      -24.11     39.92 o 
   4  19   2     1265.63     1275.42    111.82 o 
   5  19   2     1113.36     1023.42    104.92 o 
   6  19   2       58.50      116.27     53.15 o 
  -6  20   2      201.04      179.61     78.11 o 
  -5  20   2      360.71      401.78     92.10 o 
  -4  20   2     2617.88     2838.16    150.27 o 
  -3  20   2     3933.54     3871.96    159.17 o 
  -2  20   2      128.22      143.30     39.90 o 
  -1  20   2     3499.20     3439.92    115.69 o 
   0  20   2     9224.26     9376.09    223.35 o 
   1  20   2       60.70      100.05     34.53 o 
   2  20   2      383.65      382.65     63.68 o 
   3  20   2     5090.16     4527.65    168.32 o 
   4  20   2      332.53      258.46     64.62 o 
   5  20   2        2.69      -35.41     60.52 o 
   6  20   2      420.00      382.06     79.26 o 
  -6  21   2      448.35      763.23    121.75 o 
  -5  21   2      211.64      218.41     79.01 o 
  -4  21   2       76.37      117.87     51.26 o 
  -3  21   2     4772.28     4531.48    175.67 o 
  -2  21   2     1488.22     1469.04     85.98 o 
  -1  21   2     1824.88     1810.47    107.60 o 
   0  21   2     1167.21     1226.35     74.86 o 
   1  21   2     2322.12     2465.30     97.06 o 
   2  21   2     4453.64     3729.18    290.57 o 
   3  21   2        0.03       67.11     65.74 o 
   4  21   2     1756.63     1771.27    245.63 o 
   5  21   2     1241.44     1247.83    122.33 o 
   6  21   2      192.38      302.71     67.26 o 
  -6  22   2       60.20      157.64     72.92 o 
  -5  22   2      512.20      779.37    124.88 o 
  -4  22   2     1238.50     1340.86    113.59 o 
  -3  22   2      324.79      357.85     75.69 o 
  -2  22   2      177.24      132.26     40.48 o 
  -1  22   2     1542.20     1447.58     84.64 o 
   0  22   2     2938.53     2817.73    137.38 o 
   1  22   2       44.23       63.74     49.34 o 
   2  22   2      460.02      492.06     69.47 o 
   3  22   2     3926.36     3868.10    524.44 o 
   4  22   2      719.17      964.26    126.91 o 
   5  22   2        2.11       55.71     57.78 o 
   6  22   2      264.96      497.19     95.69 o 
  -6  23   2      272.46      383.02    154.01 o 
  -5  23   2      229.01      261.11     83.03 o 
  -4  23   2       57.66      108.88     53.01 o 
  -3  23   2     2089.87     2178.81    116.57 o 
  -2  23   2     1584.78     1839.25    241.14 o 
  -1  23   2      557.85      731.48     65.99 o 
   0  23   2      485.75      538.02     58.78 o 
   1  23   2     3227.37     2775.63    133.09 o 
   2  23   2     2538.18     2227.40    129.16 o 
   3  23   2        2.17       33.50     53.40 o 
   4  23   2     1117.44      838.10    119.08 o 
   5  23   2      965.72      917.04    138.57 o 
  -5  24   2      316.44      423.62     93.63 o 
  -4  24   2      881.00      887.59    188.88 o 
  -3  24   2      184.14      211.40     59.30 o 
  -2  24   2        9.83       82.83     37.27 o 
  -1  24   2      762.92      864.39     72.10 o 
   0  24   2     1300.78     1304.92     83.55 o 
   1  24   2      404.19      410.32     65.61 o 
   2  24   2     1098.09     1277.34    104.35 o 
   3  24   2     2039.51     2227.51    308.38 o 
   4  24   2      233.90      254.73     76.47 o 
   5  24   2      150.55      225.24     74.57 o 
  -5  25   2      768.46      695.16    210.78 o 
  -4  25   2        1.35       55.83     68.25 o 
  -3  25   2      191.80      209.36     62.14 o 
  -2  25   2      867.94      924.65     76.56 o 
  -1  25   2      370.86      475.00     55.72 o 
   0  25   2      421.10      407.49     53.94 o 
   1  25   2     2050.68     2246.12    195.23 o 
   2  25   2     3491.42     3778.29    162.88 o 
   3  25   2      203.64      164.86     73.10 o 
   4  25   2      402.02      726.87    117.24 o 
   5  25   2      218.60      540.73     94.28 o 
  -5  26   2       63.09      108.65     74.46 o 
  -4  26   2      591.23      498.89    119.65 o 
  -3  26   2      334.75      384.43     68.61 o 
  -2  26   2       57.78      127.70     40.84 o 
  -1  26   2      299.93      480.30     58.04 o 
   0  26   2      166.74      215.32     55.95 o 
   1  26   2      423.39      458.39     72.63 o 
   2  26   2      687.81      591.81     78.79 o 
   3  26   2      292.67      263.50     95.09 o 
   4  26   2       42.54       33.71    122.29 o 
  -4  27   2        2.62      -33.60     83.89 o 
  -3  27   2       11.54       79.28     56.72 o 
  -2  27   2     1043.47      962.75    152.88 o 
  -1  27   2      219.26      243.34     49.22 o 
   0  27   2        9.57       78.57     49.59 o 
   1  27   2      902.02     1139.24    102.98 o 
   2  27   2      691.44      749.96     90.69 o 
   3  27   2      103.63       75.55    113.95 o 
   4  27   2      245.15      237.20     76.40 o 
  -4  28   2      435.87      516.92    105.96 o 
  -3  28   2      160.10      131.87     59.96 o 
  -2  28   2      176.46      196.85     58.82 o 
  -1  28   2      342.27      272.86     64.62 o 
   0  28   2       83.18      117.60     52.65 o 
   1  28   2       50.62       60.49     51.42 o 
   2  28   2      389.24      241.57     80.11 o 
   3  28   2       62.54      155.45     72.58 o 
   4  28   2       41.71      164.67     69.12 o 
  -4  29   2        3.17       80.24     65.58 o 
  -3  29   2       11.32        3.49     52.45 o 
  -2  29   2     1211.28     1134.70    109.46 o 
  -1  29   2      529.97      469.50    101.72 o 
   0  29   2       34.29       43.32     44.91 o 
   1  29   2      401.32      361.96     92.62 o 
   2  29   2      194.56      384.73     84.56 o 
   3  29   2       52.31      153.80     69.35 o 
  -3  30   2       57.23      112.15    106.31 o 
  -2  30   2       51.78       64.89     82.43 o 
  -1  30   2      356.79      511.53    104.43 o 
   0  30   2      183.03      218.02     59.88 o 
   1  30   2       58.30      124.69     52.25 o 
   2  30   2      267.80      301.00     88.17 o 
   3  30   2      142.93      241.56    103.58 o 
  -2  31   2      978.22      996.69    136.68 o 
  -1  31   2      173.76      225.09     98.29 o 
   0  31   2       14.06      -13.59     53.15 o 
   1  31   2      548.33      609.05     87.07 o 
   2  31   2      135.73      193.77     76.79 o 
  -2  32   2        0.83       24.63     79.86 o 
  -1  32   2      398.38      429.21    183.37 o 
   0  32   2      364.95      232.04    165.70 o 
   1  32   2       27.41      142.61     65.60 o 
  -8   1   3        4.82       66.62     42.82 o 
  -7   1   3      104.22        6.49     35.92 o 
  -6   1   3      193.68      214.49     34.42 o 
  -5   1   3        0.14       30.02     22.94 o 
  -4   1   3     2486.50     2024.13     58.06 o 
  -3   1   3     2385.59     1878.91     56.79 o 
  -2   1   3     3709.85     4624.99    108.66 o 
  -1   1   3    11183.40    12507.25    275.39 o 
   0   1   3       18.44      307.19     37.56 o 
   1   1   3     1114.19     2285.57     55.43 o 
   2   1   3        2.73      259.09     26.96 o 
   3   1   3      725.34     1229.71     47.82 o 
   4   1   3     3124.23     2826.23     73.97 o 
   5   1   3      381.50      413.84     39.20 o 
   6   1   3      105.38      170.37     36.51 o 
   7   1   3        8.30       24.29     39.54 o 
   8   1   3       54.00      100.93     63.33 o 
  -8   2   3        8.81      -24.39     48.73 o 
  -7   2   3        9.50      -35.51     38.30 o 
  -6   2   3      186.08      264.33     48.49 o 
  -5   2   3      373.27      354.06     34.55 o 
  -4   2   3      705.80     1019.20     44.29 o 
  -3   2   3      339.08      313.96     25.15 o 
  -2   2   3      736.49      636.47     49.60 o 
  -1   2   3      208.74      831.65     39.75 o 
   0   2   3    34824.92    36659.69    760.16 o 
   1   2   3     2276.45     2085.01     57.34 o 
   2   2   3     3966.97     4033.38    106.97 o 
   3   2   3       42.97      155.01     21.76 o 
   4   2   3     1203.13     1241.02     52.93 o 
   5   2   3      518.74      421.23     40.07 o 
   6   2   3      228.64      209.37     38.78 o 
   7   2   3      324.90      419.56     56.41 o 
   8   2   3       11.03       88.38     93.24 o 
  -8   3   3       25.11       57.21     59.66 o 
  -7   3   3       14.71      -15.85     43.52 o 
  -6   3   3      651.98      619.83     66.48 o 
  -5   3   3      741.70      778.54     49.67 o 
  -4   3   3     1051.38     1022.11     42.82 o 
  -3   3   3     7397.30     7267.71    149.86 o 
  -2   3   3    19295.41    19034.98    363.10 o 
  -1   3   3     8078.96     6734.84    161.08 o 
   0   3   3    25118.07    27520.38    576.38 o 
   1   3   3      110.85      239.52     32.83 o 
   2   3   3     2004.03     2961.98     80.29 o 
   3   3   3     6465.38     6248.40    133.07 o 
   4   3   3     2939.31     3161.72     79.00 o 
   5   3   3      245.13      250.28     34.19 o 
   6   3   3      228.69      255.50     42.25 o 
   7   3   3       27.86       37.29     62.01 o 
   8   3   3      306.01      226.00     69.95 o 
  -8   4   3       35.58       44.26     75.56 o 
  -7   4   3      130.14      126.28     37.88 o 
  -6   4   3      802.52      700.46     59.28 o 
  -5   4   3     1183.36     1218.29     53.29 o 
  -4   4   3        6.58        2.32     23.02 o 
  -3   4   3      334.46      516.40     29.06 o 
  -2   4   3     7191.89     6953.77    152.09 o 
  -1   4   3    76745.55    76475.07   1360.67 o 
   0   4   3    10942.09    10056.88    192.15 o 
   1   4   3     8907.92     9411.77    187.32 o 
   2   4   3     6805.20     7689.82    164.64 o 
   3   4   3     1089.65     1110.50     44.13 o 
   4   4   3        6.23       75.55     21.27 o 
   5   4   3      362.37      444.40     39.66 o 
   6   4   3      105.73      180.35     38.26 o 
   7   4   3      319.22      340.21     56.46 o 
   8   4   3        0.78      -18.80     63.62 o 
  -8   5   3       13.35       91.83     58.03 o 
  -7   5   3       72.67       90.66     45.89 o 
  -6   5   3      485.78      591.52     62.40 o 
  -5   5   3      816.59      707.47     44.46 o 
  -4   5   3      117.46      168.62     24.06 o 
  -3   5   3      350.25      476.15     42.63 o 
  -2   5   3        6.60      -15.23     23.17 o 
  -1   5   3    11091.85    10630.32    207.85 o 
   0   5   3     1108.03     1506.81     50.89 o 
   1   5   3    14610.30    14341.33    275.85 o 
   2   5   3     5716.62     7056.06    154.86 o 
   3   5   3     2963.87     3228.10     77.79 o 
   4   5   3     1966.48     1780.90     58.67 o 
   5   5   3       25.89      -13.73     30.86 o 
   6   5   3       11.10       56.23     28.95 o 
   7   5   3        0.70       26.99     42.69 o 
   8   5   3       47.82       98.43     96.55 o 
  -8   6   3       40.03       71.84     60.13 o 
  -7   6   3      171.22      153.38     40.49 o 
  -6   6   3      412.92      485.27     52.30 o 
  -5   6   3      505.28      471.42     39.85 o 
  -4   6   3     2680.37     2688.87     69.18 o 
  -3   6   3       19.92      -20.29     27.67 o 
  -2   6   3     3603.08     2857.14    117.30 o 
  -1   6   3    36194.92    40852.13    861.97 o 
   0   6   3       15.54       88.00     16.19 o 
   1   6   3      110.68       37.61     18.87 o 
   2   6   3     3096.72     2510.92     73.05 o 
   3   6   3      125.81      181.95     21.94 o 
   4   6   3      726.79     1061.31     60.50 o 
   5   6   3        0.15       -5.47     28.34 o 
   6   6   3        9.83       13.01     30.18 o 
   7   6   3       63.76       70.18     50.36 o 
  -8   7   3       58.67      106.63     74.55 o 
  -7   7   3      214.61      235.70     46.18 o 
  -6   7   3        0.00      -18.82     33.66 o 
  -5   7   3        6.81       17.40     31.70 o 
  -4   7   3      739.22      868.59     43.53 o 
  -3   7   3     4911.50     4779.28    150.59 o 
  -2   7   3      337.73      258.95     36.63 o 
  -1   7   3       82.15       66.51     48.69 o 
   0   7   3     1083.42     1137.84     43.80 o 
   1   7   3     1099.52      847.91     41.42 o 
   2   7   3     1578.48     1537.39     86.01 o 
   3   7   3     2594.68     3075.14     76.52 o 
   4   7   3      820.80      927.47     44.95 o 
   5   7   3      249.70      179.11     37.60 o 
   6   7   3       16.99       47.63     32.34 o 
   7   7   3       51.67       -7.78     47.31 o 
  -8   8   3       21.69       78.41     59.64 o 
  -7   8   3       29.50       20.37     34.50 o 
  -6   8   3      192.76      221.03     42.85 o 
  -5   8   3     1149.24     1191.29     70.77 o 
  -4   8   3     1707.65     1557.86     57.09 o 
  -3   8   3       21.27       14.55     29.95 o 
  -2   8   3      197.71      257.79     41.52 o 
  -1   8   3     7937.22     7934.57    196.27 o 
   0   8   3      392.40      400.42     25.61 o 
   1   8   3      314.27      278.60     29.69 o 
   2   8   3     1955.36     1860.52    102.90 o 
   3   8   3       39.83       95.30     20.01 o 
   4   8   3       24.57       46.33     19.21 o 
   5   8   3        7.55       44.39     30.66 o 
   6   8   3       72.15      114.76     36.57 o 
   7   8   3      241.55      300.34     66.86 o 
  -8   9   3      194.87       86.94     81.49 o 
  -7   9   3      158.58      138.16     60.48 o 
  -6   9   3      163.35      233.56     48.73 o 
  -5   9   3      676.21      648.47     63.70 o 
  -4   9   3     1196.72     1215.96     55.44 o 
  -3   9   3       60.05       -5.82     29.77 o 
  -2   9   3     1278.25     1371.79     73.39 o 
  -1   9   3     3186.45     2644.94     90.28 o 
   0   9   3      667.72      578.42     30.47 o 
   1   9   3     1785.17     1360.20     56.33 o 
   2   9   3      395.66      746.28     72.51 o 
   3   9   3      182.76      197.46     27.38 o 
   4   9   3      123.58      167.58     25.25 o 
   5   9   3       11.07       79.05     39.76 o 
   6   9   3      107.87      226.53     50.30 o 
   7   9   3        7.61       -2.35     51.56 o 
  -8  10   3       35.20      143.75     68.50 o 
  -7  10   3      196.89      225.93     87.20 o 
  -6  10   3        0.56      -30.74     33.64 o 
  -5  10   3      914.40      904.05     85.85 o 
  -4  10   3       49.38      174.44     27.57 o 
  -3  10   3       34.58       13.27     35.96 o 
  -2  10   3     1516.84     1418.70     78.03 o 
  -1  10   3      959.86      819.46     54.20 o 
   0  10   3      192.59      176.01     22.99 o 
   1  10   3      278.25      342.88     41.65 o 
   2  10   3      967.61      847.49     49.51 o 
   3  10   3      253.33      186.59     27.62 o 
   4  10   3       72.53       43.36     33.22 o 
   5  10   3      469.25      540.57     59.95 o 
   6  10   3       80.50       89.07     41.37 o 
   7  10   3      318.07      329.11     69.15 o 
  -8  11   3        4.87       71.99     72.30 o 
  -7  11   3       44.55      -14.82     62.34 o 
  -6  11   3      579.35      598.61     97.32 o 
  -5  11   3      377.70      472.24    100.39 o 
  -4  11   3      372.44      369.59     57.73 o 
  -3  11   3      373.25      459.74     55.28 o 
  -2  11   3      166.65      317.10     45.06 o 
  -1  11   3     5124.58     5261.92    149.73 o 
   0  11   3      787.02      802.03     39.28 o 
   1  11   3     1362.14     1141.50     61.04 o 
   2  11   3       39.55       68.70     28.07 o 
   3  11   3       22.99      106.92     31.54 o 
   4  11   3     3065.95     3211.72    143.98 o 
   5  11   3       23.79       -8.66     49.29 o 
   6  11   3       34.15       70.46     42.41 o 
   7  11   3      164.50      235.71     81.27 o 
  -7  12   3       22.71       87.15     74.75 o 
  -6  12   3       72.20      141.45     50.95 o 
  -5  12   3        6.63       54.99     45.19 o 
  -4  12   3       93.07       90.03     45.08 o 
  -3  12   3      278.13      417.50     55.58 o 
  -2  12   3    16372.33    17163.21    404.98 o 
  -1  12   3     6370.25     5474.97    157.04 o 
   0  12   3     4321.10     4677.80    105.45 o 
   1  12   3      337.79      389.44     27.91 o 
   2  12   3     2040.76     2022.06     76.65 o 
   3  12   3       85.21      122.59     33.22 o 
   4  12   3     1438.98     1281.32     99.61 o 
   5  12   3     1045.37     1000.82    128.11 o 
   6  12   3       21.93       58.26     49.98 o 
   7  12   3      348.98      463.11     83.61 o 
  -7  13   3        0.02       46.79     58.84 o 
  -6  13   3      258.92      222.40     59.71 o 
  -5  13   3        8.45        3.67     47.72 o 
  -4  13   3      763.47      710.46     76.69 o 
  -3  13   3     1742.39     1965.37    104.86 o 
  -2  13   3      230.10      229.87     46.35 o 
  -1  13   3     4349.27     4488.93    120.57 o 
   0  13   3      109.25      210.26     28.99 o 
   1  13   3      283.65      266.06     25.80 o 
   2  13   3     2077.04     1721.75     57.50 o 
   3  13   3      338.35      307.19     42.13 o 
   4  13   3     5904.47     5697.64    198.22 o 
   5  13   3       27.26       45.23     47.49 o 
   6  13   3       94.63      115.79     52.10 o 
   7  13   3      351.03      330.17     72.66 o 
  -7  14   3       50.48      -19.39     54.62 o 
  -6  14   3      326.08      511.98    125.00 o 
  -5  14   3        0.67        5.16     44.40 o 
  -4  14   3     1168.18     1426.02    101.18 o 
  -3  14   3      754.94      729.95     73.11 o 
  -2  14   3     7034.56     6798.02    198.44 o 
  -1  14   3      320.53      336.92     39.34 o 
   0  14   3      678.13      550.80     50.75 o 
   1  14   3     4506.92     4326.41    102.71 o 
   2  14   3       18.79       32.16     17.96 o 
   3  14   3      342.64      350.45     46.33 o 
   4  14   3      869.65      951.63     93.07 o 
   5  14   3      750.60      715.06     89.08 o 
   6  14   3       69.81       86.13     61.24 o 
   7  14   3      143.92      184.31     63.56 o 
  -7  15   3        2.57      -24.17     53.87 o 
  -6  15   3      186.07      281.67     79.25 o 
  -5  15   3       48.94      134.15     49.24 o 
  -4  15   3      700.91      702.98     80.50 o 
  -3  15   3      568.62      475.99     67.96 o 
  -2  15   3      158.41      149.00     44.96 o 
  -1  15   3      512.32      532.59     47.69 o 
   0  15   3     2068.77     2194.92     77.86 o 
   1  15   3     1906.82     1823.64     63.34 o 
   2  15   3      759.83     1033.95     63.43 o 
   3  15   3     1308.27     1392.44     76.76 o 
   4  15   3     4124.89     3994.19    163.90 o 
   5  15   3      104.00      153.13     59.23 o 
   6  15   3       47.70       95.61     56.41 o 
   7  15   3      514.68      566.73     91.50 o 
  -7  16   3       55.35       63.83     68.69 o 
  -6  16   3        0.54        2.55     57.84 o 
  -5  16   3      274.67      278.64     62.13 o 
  -4  16   3     1551.65     1520.40    107.46 o 
  -3  16   3     1910.01     1903.01    113.15 o 
  -2  16   3     3414.88     3704.87    173.36 o 
  -1  16   3      284.33      298.63     41.08 o 
   0  16   3     1310.54     1379.77     64.83 o 
   1  16   3     1609.29     1413.60     57.29 o 
   2  16   3        4.64       24.28     20.23 o 
   3  16   3      101.43      144.60     39.46 o 
   4  16   3     1045.44      894.28    110.39 o 
   5  16   3      136.60      259.79     96.65 o 
   6  16   3       37.56      -11.27     60.17 o 
   7  16   3      155.54      145.40     65.09 o 
  -7  17   3       63.56       36.49     99.06 o 
  -6  17   3      229.37      161.26     76.65 o 
  -5  17   3      186.50       43.42    110.54 o 
  -4  17   3      204.59      129.16     56.82 o 
  -3  17   3        2.44       36.43     43.98 o 
  -2  17   3      256.29      265.56     54.12 o 
  -1  17   3      702.93      833.06     73.06 o 
   0  17   3     1916.73     2003.25     81.19 o 
   1  17   3     1565.50     1525.94     67.36 o 
   2  17   3      463.02      426.78     36.08 o 
   3  17   3     1249.53     1267.59     78.01 o 
   4  17   3       64.52       39.94     45.61 o 
   5  17   3      245.75      320.44     69.78 o 
   6  17   3       20.78       56.83     55.92 o 
  -7  18   3       71.41       22.17     55.46 o 
  -6  18   3      515.03      628.24    109.58 o 
  -5  18   3      241.87      391.97     70.61 o 
  -4  18   3       17.37        1.99     45.45 o 
  -3  18   3      469.37      357.04     67.10 o 
  -2  18   3     1662.80     1828.34    162.08 o 
  -1  18   3       85.31       90.48     34.17 o 
   0  18   3     1163.11     1293.74     94.24 o 
   1  18   3       61.96       87.03     31.83 o 
   2  18   3      374.04      409.60     52.88 o 
   3  18   3       64.90       94.12     49.06 o 
   4  18   3       79.24      165.35     51.53 o 
   5  18   3        4.41      -35.35     41.30 o 
   6  18   3        0.11      -31.78     49.75 o 
  -6  19   3       42.34      100.33     66.55 o 
  -5  19   3       51.76       99.93     80.79 o 
  -4  19   3        5.93       25.07     50.99 o 
  -3  19   3      343.85      445.72     69.88 o 
  -2  19   3      164.05      159.78     43.14 o 
  -1  19   3      115.08      152.90     42.71 o 
   0  19   3     2509.26     2352.51     91.40 o 
   1  19   3      242.48      329.39     41.97 o 
   2  19   3      230.80      192.75     44.04 o 
   3  19   3        4.87       53.81     49.98 o 
   4  19   3       37.10       61.84     55.14 o 
   5  19   3       19.98      -25.64     40.46 o 
   6  19   3        0.77       50.79     50.47 o 
  -6  20   3      787.58      922.27    134.75 o 
  -5  20   3      192.76      202.39     61.83 o 
  -4  20   3      328.41      386.64     70.70 o 
  -3  20   3       64.22       36.14     59.12 o 
  -2  20   3      160.25      179.55     41.25 o 
  -1  20   3     2227.78     2211.96     99.14 o 
   0  20   3      180.26      161.10     37.32 o 
   1  20   3     1023.41     1160.68    107.05 o 
   2  20   3      349.10      331.62     56.85 o 
   3  20   3       77.58       88.30     51.76 o 
   4  20   3        0.26       46.97     47.89 o 
   5  20   3       25.90       73.64     50.91 o 
   6  20   3        0.62      167.06     55.35 o 
  -6  21   3        1.19       37.63     68.04 o 
  -5  21   3      439.39      560.03     86.54 o 
  -4  21   3      165.46      177.48     57.10 o 
  -3  21   3        0.73       -5.37     43.20 o 
  -2  21   3       26.50       40.27     38.05 o 
  -1  21   3       88.26      245.26     45.98 o 
   0  21   3      857.72      867.50     63.78 o 
   1  21   3        7.27      -22.49     40.58 o 
   2  21   3      288.19      373.43     63.18 o 
   3  21   3     1078.25     1157.55    106.15 o 
   4  21   3        5.18       63.62     60.38 o 
   5  21   3       40.06      138.61     51.19 o 
   6  21   3       12.80      132.58     54.39 o 
  -6  22   3      456.27      323.19    237.70 o 
  -5  22   3      196.38       93.16     69.69 o 
  -4  22   3       17.70      -23.45     45.34 o 
  -3  22   3      496.01      461.46     56.62 o 
  -2  22   3      152.26      222.25     46.25 o 
  -1  22   3     2533.66     2668.82    128.44 o 
   0  22   3      129.46      171.12     43.20 o 
   1  22   3      284.80      340.67    121.45 o 
   2  22   3     2717.37     2473.33    128.12 o 
   3  22   3      163.64      250.44     71.27 o 
   4  22   3      105.98      149.68     60.38 o 
   5  22   3      127.82      149.18     75.66 o 
  -6  23   3       76.46      107.79     64.17 o 
  -5  23   3      185.73      125.08     73.57 o 
  -4  23   3      229.72      176.23     86.36 o 
  -3  23   3        8.63       21.92     38.76 o 
  -2  23   3      305.94      349.54     53.72 o 
  -1  23   3     1149.20     1319.92     84.65 o 
   0  23   3      371.58      423.57     50.56 o 
   1  23   3       78.21      144.63     60.78 o 
   2  23   3      329.66      408.57     83.54 o 
   3  23   3     2872.14     2655.47    192.33 o 
   4  23   3       59.02       66.59     75.13 o 
   5  23   3        1.34       12.57     53.39 o 
  -5  24   3        3.26       91.72     77.35 o 
  -4  24   3        0.04       17.22     52.70 o 
  -3  24   3      844.57      943.25     78.91 o 
  -2  24   3      227.24      286.65     75.02 o 
  -1  24   3      330.69      395.94     52.75 o 
   0  24   3      795.89      817.71     85.46 o 
   1  24   3      349.85      387.71     63.89 o 
   2  24   3     1602.21     1657.77    115.32 o 
   3  24   3        4.30      147.10    132.38 o 
   4  24   3      122.90      210.87     70.71 o 
   5  24   3      521.41      605.91    117.15 o 
  -5  25   3       73.07      162.63     72.20 o 
  -4  25   3      151.38      132.92     62.84 o 
  -3  25   3        0.29       31.78     36.40 o 
  -2  25   3      437.78      496.26     62.16 o 
  -1  25   3     1534.45     1652.24     94.90 o 
   0  25   3      775.16      831.35     88.36 o 
   1  25   3      214.71      185.27     83.01 o 
   2  25   3      443.76      323.49     64.98 o 
   3  25   3      818.01      781.59    114.61 o 
   4  25   3       74.95       23.56     77.98 o 
   5  25   3        0.27       83.71     58.34 o 
  -5  26   3        0.84       80.03     71.00 o 
  -4  26   3        0.92        2.18     47.05 o 
  -3  26   3      644.88      759.70     93.65 o 
  -2  26   3      181.03      202.93     46.44 o 
  -1  26   3      136.32      128.60     49.94 o 
   0  26   3      222.65      242.93     57.90 o 
   1  26   3      455.19      378.23     96.10 o 
   2  26   3      453.21      628.13    104.94 o 
   3  26   3       10.47       13.43     65.39 o 
   4  26   3       29.37       93.66     66.22 o 
  -4  27   3      270.74      227.08    106.22 o 
  -3  27   3       29.56      -29.57     49.51 o 
  -2  27   3      334.93      388.41     57.85 o 
  -1  27   3      313.04      301.73     63.03 o 
   0  27   3      119.20      293.94     64.41 o 
   1  27   3       14.89      112.49     49.37 o 
   2  27   3       10.05       -7.58     59.24 o 
   3  27   3      118.18      268.41     76.82 o 
   4  27   3       53.74      187.69    143.44 o 
  -4  28   3        8.26       26.90     64.15 o 
  -3  28   3      231.82      261.59     68.22 o 
  -2  28   3      165.35      143.46     61.67 o 
  -1  28   3       24.36       43.80     53.54 o 
   0  28   3        9.29      -17.80     43.03 o 
   1  28   3       45.78       76.82     55.08 o 
   2  28   3       85.81      191.32     71.22 o 
   3  28   3        1.84       43.88     58.13 o 
   4  28   3       42.61      158.05     64.76 o 
  -4  29   3      426.78      436.03    101.92 o 
  -3  29   3      426.53      578.33     87.83 o 
  -2  29   3       32.48       -5.54     68.06 o 
  -1  29   3      430.82      396.88     87.31 o 
   0  29   3       57.86       73.46     52.01 o 
   1  29   3      168.53      160.81     53.92 o 
   2  29   3       10.47       35.83     60.75 o 
   3  29   3       11.46       89.32     68.32 o 
  -3  30   3       93.94       88.47     52.72 o 
  -2  30   3      435.53      613.98    118.70 o 
  -1  30   3       51.13      108.39     57.76 o 
   0  30   3        0.13       34.47     54.17 o 
   1  30   3      178.69      135.55     58.66 o 
   2  30   3      117.45       47.88    149.21 o 
   3  30   3       20.11      134.84     72.75 o 
  -2  31   3       40.67       21.94     75.38 o 
  -1  31   3      211.11      265.38    147.68 o 
   0  31   3      230.29      262.64     81.25 o 
   1  31   3      126.50      197.52     68.49 o 
   2  31   3       13.66      103.30     63.15 o 
  -1  32   3        0.58       50.06     83.97 o 
   0  32   3        0.58       -3.85     50.40 o 
   1  32   3      369.28      509.53    101.91 o 
  -8   0   4       13.42       13.39     59.46 o 
  -7   0   4     1162.96     1215.97    160.48 o 
  -6   0   4      918.64      852.89     96.17 o 
  -5   0   4     1584.32     1242.67    144.28 o 
  -4   0   4    25900.11    24471.43    546.27 o 
  -3   0   4     5919.22     7068.72    230.55 o 
  -2   0   4     2478.03     2698.77    109.06 o 
  -1   0   4    13981.06    17140.62    649.03 o 
   0   0   4     3730.24     4752.87    203.13 o 
   1   0   4      103.64      136.39     38.40 o 
   2   0   4     7062.94     7340.66    179.87 o 
   3   0   4    40388.59    41418.35    882.07 o 
   4   0   4     8878.34     8528.19    227.39 o 
   5   0   4      157.62      446.18     57.51 o 
   6   0   4     2258.82     2361.62    159.22 o 
   7   0   4      340.18      512.12     94.37 o 
  -8   1   4      106.01      151.53     48.86 o 
  -7   1   4       13.41      -51.74     34.49 o 
  -6   1   4     2611.23     2511.17     96.43 o 
  -5   1   4      239.38      229.36     30.71 o 
  -4   1   4      932.94     1136.46     53.82 o 
  -3   1   4    25228.33    25289.45    484.39 o 
  -2   1   4     3355.62     3238.08     86.57 o 
  -1   1   4      290.57      423.87     33.86 o 
   0   1   4    55293.13    62739.84   1741.67 o 
   1   1   4    11287.65    12571.91    238.62 o 
   2   1   4    25031.23    27819.98    459.59 o 
   3   1   4      984.37     2360.63     81.82 o 
   4   1   4    16459.67    18720.62    307.88 o 
   5   1   4     9052.50     8889.37    173.99 o 
   6   1   4      548.95      527.10     57.99 o 
   7   1   4     1161.51     1016.68     85.40 o 
  -8   2   4       40.34      107.79     45.20 o 
  -7   2   4     2032.60     1947.05    131.09 o 
  -6   2   4      203.11      164.63     40.45 o 
  -5   2   4     1397.95     1591.34     60.13 o 
  -4   2   4    13912.50    14442.02    267.05 o 
  -3   2   4     5029.89     4209.52    112.72 o 
  -2   2   4     2621.16     2724.98     84.68 o 
  -1   2   4    14035.16    13049.32    291.09 o 
   0   2   4    13035.47    13443.27    359.59 o 
   1   2   4       41.15      212.96     18.41 o 
   2   2   4     9030.19    13140.78    229.44 o 
   3   2   4    15946.77    18029.93    288.90 o 
   4   2   4     5937.20     6106.29    124.74 o 
   5   2   4      154.72      219.29     38.79 o 
   6   2   4     1998.62     2100.76    110.75 o 
   7   2   4      575.56      535.25     65.68 o 
  -8   3   4        1.86       25.39     51.87 o 
  -7   3   4       67.27       -3.79     38.97 o 
  -6   3   4     3717.71     3103.19    118.70 o 
  -5   3   4      945.99     1070.90     51.93 o 
  -4   3   4       17.64       64.52     26.51 o 
  -3   3   4    28971.96    30315.65    573.00 o 
  -2   3   4    10516.48     9725.36    202.00 o 
  -1   3   4     6151.49     7005.80    143.67 o 
   0   3   4    29650.97    33744.86    706.74 o 
   1   3   4    10044.51    10294.79    180.17 o 
   2   3   4     1399.02     1237.27     51.10 o 
   3   3   4     1444.27     1829.77     72.79 o 
   4   3   4     3983.82     3709.64     87.83 o 
   5   3   4     2934.23     2802.64     93.07 o 
   6   3   4      227.76      223.59     43.28 o 
   7   3   4      769.58      846.04     92.09 o 
  -8   4   4      479.82      441.97     96.59 o 
  -7   4   4     1581.77     1480.27     98.42 o 
  -6   4   4      180.60      230.12     43.32 o 
  -5   4   4     1077.78     1107.03     57.93 o 
  -4   4   4     7837.63     7569.18    176.08 o 
  -3   4   4     2231.13     1794.61     67.47 o 
  -2   4   4     1805.97     1497.12     95.70 o 
  -1   4   4     6471.93     5633.30    120.76 o 
   0   4   4    48100.25    51022.23   1058.52 o 
   1   4   4      663.87      822.69     52.25 o 
   2   4   4     5260.70     5888.03    138.84 o 
   3   4   4     2562.41     2290.46     77.82 o 
   4   4   4      905.72      800.97     41.53 o 
   5   4   4       79.87      134.17     34.73 o 
   6   4   4     1035.11     1186.73     72.91 o 
   7   4   4      402.77      523.35     65.83 o 
  -8   5   4       84.97       92.94     64.40 o 
  -7   5   4      591.38      656.92     70.93 o 
  -6   5   4     2522.19     2022.49    103.36 o 
  -5   5   4     4214.97     3835.94    124.95 o 
  -4   5   4       90.07      148.30     33.98 o 
  -3   5   4     2326.54     2241.62     77.28 o 
  -2   5   4    19347.52    17742.08    400.21 o 
  -1   5   4    26625.57    24150.09    446.75 o 
   0   5   4     1125.25     1084.47    101.07 o 
   1   5   4    19115.02    23369.85    386.97 o 
   2   5   4    11170.75    12223.92    246.90 o 
   3   5   4      230.98      251.76     34.65 o 
   4   5   4     1076.75     1276.25     50.12 o 
   5   5   4      162.13      220.68     46.95 o 
   6   5   4       25.65       55.53     32.27 o 
   7   5   4      215.77      317.18     55.95 o 
  -8   6   4     1518.03     1437.42    129.89 o 
  -7   6   4      891.61      754.85     77.61 o 
  -6   6   4       90.63       23.44     39.05 o 
  -5   6   4     5381.28     5095.42    151.50 o 
  -4   6   4     9839.74     8898.91    209.41 o 
  -3   6   4     5479.63     5997.18    172.02 o 
  -2   6   4        1.22       23.28     25.19 o 
  -1   6   4    10160.53    10184.58    203.76 o 
   0   6   4    22918.01    20894.86    348.10 o 
   1   6   4    10753.36     9652.29    197.24 o 
   2   6   4     7697.47     7784.32    169.73 o 
   3   6   4    11730.10    12544.62    264.04 o 
   4   6   4      313.88      510.43     34.26 o 
   5   6   4      200.50      174.49     34.86 o 
   6   6   4      522.69      541.97     54.06 o 
   7   6   4      459.06      671.47     83.49 o 
  -8   7   4      455.62      433.99    101.48 o 
  -7   7   4      982.83      959.81     85.08 o 
  -6   7   4     1477.88     1648.10     96.69 o 
  -5   7   4     4606.65     4439.14    220.90 o 
  -4   7   4      542.77      656.83     55.94 o 
  -3   7   4     1879.49     1685.68     86.33 o 
  -2   7   4    22534.21    22348.03    497.91 o 
  -1   7   4      325.30      558.86     33.92 o 
   0   7   4      469.15      344.49     22.94 o 
   1   7   4    22980.81    22417.13    424.18 o 
   2   7   4     9013.03     9035.76    192.85 o 
   3   7   4       60.57      289.38     46.15 o 
   4   7   4      672.21      882.85     61.93 o 
   5   7   4       43.04       79.15     31.47 o 
   6   7   4      138.38      169.33     36.77 o 
   7   7   4      136.31      192.18     57.14 o 
  -8   8   4     1070.76     1024.59    116.46 o 
  -7   8   4      494.46      417.23     62.45 o 
  -6   8   4       41.30       70.25     42.04 o 
  -5   8   4     5650.27     5526.91    237.84 o 
  -4   8   4     3661.52     3794.57    137.86 o 
  -3   8   4     7608.09     7545.58    208.72 o 
  -2   8   4        2.51        2.49     25.79 o 
  -1   8   4    32655.60    32876.66    604.85 o 
   0   8   4    14889.50    15822.87    271.86 o 
   1   8   4     5598.98     5615.22    160.56 o 
   2   8   4    27967.83    28930.52    555.14 o 
   3   8   4     5823.47     5864.06    147.39 o 
   4   8   4      296.70      264.62     41.97 o 
   5   8   4      382.11      392.32     45.95 o 
   6   8   4      627.60      630.75     82.13 o 
   7   8   4      658.41      856.59     96.31 o 
  -8   9   4      345.16      292.94     75.82 o 
  -7   9   4      276.36      255.20     53.36 o 
  -6   9   4      306.82      357.08     53.55 o 
  -5   9   4     2364.99     2250.16    126.93 o 
  -4   9   4       98.49      151.31     58.32 o 
  -3   9   4      661.49      813.77     66.90 o 
  -2   9   4    24987.93    27755.60    612.78 o 
  -1   9   4      552.64      593.60     44.58 o 
   0   9   4     1909.65     1733.35     50.79 o 
   1   9   4    35539.73    33797.36    629.32 o 
   2   9   4     2265.29     2186.53     70.80 o 
   3   9   4      123.82      205.21     31.87 o 
   4   9   4     1695.78     1782.29     83.74 o 
   5   9   4      988.11      937.17     72.24 o 
   6   9   4     1141.09     1048.24     84.10 o 
   7   9   4       27.21      139.91     78.40 o 
  -8  10   4      317.12      308.11     78.70 o 
  -7  10   4       56.13       -4.28     40.50 o 
  -6  10   4      172.28      169.80     51.85 o 
  -5  10   4     2880.52     2925.26    178.39 o 
  -4  10   4     1425.78     1440.00    163.68 o 
  -3  10   4       87.86       99.17     38.18 o 
  -2  10   4     2530.60     2391.01     94.81 o 
  -1  10   4    24967.03    25887.40    488.59 o 
   0  10   4    18718.79    18026.08    311.24 o 
   1  10   4     3210.21     3696.68    106.63 o 
   2  10   4    23395.25    23028.34    517.76 o 
   3  10   4    14127.97    12676.58    270.63 o 
   4  10   4     3037.93     2908.91    102.18 o 
   5  10   4     2278.77     2249.88    131.53 o 
   6  10   4     1043.21      959.80     82.79 o 
   7  10   4     1254.69     1204.41    144.79 o 
  -8  11   4      167.35      161.13     90.01 o 
  -7  11   4      210.93      198.73     58.43 o 
  -6  11   4      410.96      422.00     59.58 o 
  -5  11   4      814.45      646.47     77.27 o 
  -4  11   4      612.60      580.97     68.93 o 
  -3  11   4      557.02      645.92     65.06 o 
  -2  11   4     5987.49     5103.08    155.52 o 
  -1  11   4       18.84       10.61     28.10 o 
   0  11   4     1035.61     1000.00     57.71 o 
   1  11   4    15571.47    15530.67    314.37 o 
   2  11   4     1734.78     1704.74     69.79 o 
   3  11   4      138.60      414.68    117.91 o 
   4  11   4     6294.69     5561.01    153.67 o 
   5  11   4      895.11      942.71    100.93 o 
   6  11   4      579.85      814.06     78.46 o 
   7  11   4       28.04      114.77     54.32 o 
  -7  12   4       72.07      175.06     70.03 o 
  -6  12   4       91.38        9.46     46.95 o 
  -5  12   4     1055.90      962.87     88.71 o 
  -4  12   4     1129.65     1009.49     87.30 o 
  -3  12   4      455.39      351.80     53.09 o 
  -2  12   4      974.51      837.55     66.35 o 
  -1  12   4     9442.35     8604.17    222.14 o 
   0  12   4     5508.09     4766.23    107.64 o 
   1  12   4      475.88      648.43     48.09 o 
   2  12   4     9219.18     9185.22    306.40 o 
   3  12   4    13556.10    13713.96    291.19 o 
   4  12   4     1352.57     1500.97    108.01 o 
   5  12   4     2101.39     1964.59    140.33 o 
   6  12   4     1313.76     1347.61     95.32 o 
   7  12   4      682.09      688.50     94.03 o 
  -7  13   4      109.03      157.31     76.10 o 
  -6  13   4      486.27      449.03     74.29 o 
  -5  13   4     2615.61     2844.52    210.78 o 
  -4  13   4      356.91      323.01     60.28 o 
  -3  13   4     3578.32     3552.71    135.78 o 
  -2  13   4     5910.19     5742.80    174.06 o 
  -1  13   4      145.73      204.00     38.33 o 
   0  13   4     5277.08     5536.71    162.35 o 
   1  13   4     8410.21     7638.12    179.76 o 
   2  13   4     2627.14     2522.36     86.56 o 
   3  13   4       51.71      212.37     53.10 o 
   4  13   4     1477.09     1463.62    110.12 o 
   5  13   4     2198.35     2067.57    133.43 o 
   6  13   4      565.41      532.55     64.98 o 
   7  13   4      397.65      437.10     82.52 o 
  -7  14   4      192.72      301.38     77.71 o 
  -6  14   4      181.65      114.25     54.06 o 
  -5  14   4      526.99      629.80     79.83 o 
  -4  14   4     7543.84     7465.62    554.28 o 
  -3  14   4     6850.52     6293.63    315.35 o 
  -2  14   4      135.87      175.80     49.17 o 
  -1  14   4    15455.78    15414.03    318.52 o 
   0  14   4     4939.64     4772.53    110.99 o 
   1  14   4        0.21        6.75     25.41 o 
   2  14   4     2059.74     2138.25     84.88 o 
   3  14   4     3774.72     3213.70    139.47 o 
   4  14   4     2744.43     2098.93    128.65 o 
   5  14   4        7.55       44.56     47.37 o 
   6  14   4     1610.05     1390.55    123.53 o 
   7  14   4      268.75      305.77     72.23 o 
  -7  15   4       58.02      162.15     61.93 o 
  -6  15   4     1178.11     1224.41    110.23 o 
  -5  15   4     2933.97     3144.77    150.79 o 
  -4  15   4      441.57      450.10     74.77 o 
  -3  15   4     5052.49     4209.26    226.06 o 
  -2  15   4     1535.43     1718.24     96.24 o 
  -1  15   4      102.00       85.31     30.41 o 
   0  15   4     3318.45     3358.21     90.95 o 
   1  15   4     4268.50     4325.85    102.36 o 
   2  15   4     4669.54     4911.04    136.53 o 
   3  15   4       82.87      104.29     47.93 o 
   4  15   4      793.60      658.26     94.03 o 
   5  15   4     1778.39     1605.23    260.86 o 
   6  15   4       16.36       81.73     55.40 o 
   7  15   4      743.78      678.15    120.42 o 
  -7  16   4      570.38      627.02    120.83 o 
  -6  16   4      236.61      257.77     65.66 o 
  -5  16   4      479.24      552.34     77.62 o 
  -4  16   4     9179.01     9258.86    619.57 o 
  -3  16   4     4782.52     4812.20    201.07 o 
  -2  16   4       25.14       29.14     36.78 o 
  -1  16   4     2000.30     1718.87     76.60 o 
   0  16   4     4749.03     4390.47    143.70 o 
   1  16   4     2488.29     2581.36     74.40 o 
   2  16   4       37.86      101.79     35.99 o 
   3  16   4     3763.94     3674.72    151.41 o 
   4  16   4     1331.63     1380.41    116.09 o 
   5  16   4       42.77       62.84     50.88 o 
   6  16   4      515.72      465.45     81.32 o 
  -7  17   4       28.08      112.74     61.39 o 
  -6  17   4     1640.45     1639.68    128.92 o 
  -5  17   4      216.52      190.40     66.06 o 
  -4  17   4       50.84       20.35     53.63 o 
  -3  17   4     5900.80     6158.12    249.90 o 
  -2  17   4     2302.33     2257.26    128.66 o 
  -1  17   4     1123.19     1108.43     68.11 o 
   0  17   4     2342.06     2379.15     85.89 o 
   1  17   4     2915.02     2736.82     79.91 o 
   2  17   4     4430.08     3843.11    128.08 o 
   3  17   4      220.13      196.61     67.89 o 
   4  17   4     1678.70     1395.44    150.84 o 
   5  17   4     1247.34     1262.63    122.73 o 
   6  17   4       67.50       78.57     53.06 o 
  -7  18   4      542.55      500.80    114.50 o 
  -6  18   4       71.19      155.57    106.57 o 
  -5  18   4       47.59      -28.25     46.36 o 
  -4  18   4     2689.29     2539.28    213.53 o 
  -3  18   4     3210.50     2916.51    136.34 o 
  -2  18   4      247.54      250.07     55.25 o 
  -1  18   4     2489.48     2433.86     93.91 o 
   0  18   4     7736.78     7553.67    188.08 o 
   1  18   4     1464.72     1729.67     71.38 o 
   2  18   4       59.95       90.21     38.30 o 
   3  18   4     3001.44     2874.72    150.12 o 
   4  18   4      813.58      875.22     95.80 o 
   5  18   4       11.46       34.25     49.79 o 
   6  18   4      535.76      555.31     88.86 o 
  -6  19   4     1000.70     1233.34    287.92 o 
  -5  19   4      119.12       78.53     53.77 o 
  -4  19   4        7.37       -0.85     44.75 o 
  -3  19   4     3331.15     3627.72    152.53 o 
  -2  19   4     1567.22     1945.15     96.02 o 
  -1  19   4     1415.03     1733.82     87.36 o 
   0  19   4     4912.43     4347.23    128.62 o 
   1  19   4     2530.61     2117.65    112.60 o 
   2  19   4      397.85      380.28     51.23 o 
   3  19   4      647.24      593.66     79.59 o 
   4  19   4      613.31      718.71     90.18 o 
   5  19   4     1274.54     1326.08    118.29 o 
   6  19   4       19.68       84.79     54.33 o 
  -6  20   4       20.76       50.61     62.50 o 
  -5  20   4      274.02      192.15     61.75 o 
  -4  20   4      917.97      736.60     87.60 o 
  -3  20   4      739.49      821.09     89.43 o 
  -2  20   4      139.02      228.34     45.00 o 
  -1  20   4     4123.02     4072.70    138.43 o 
   0  20   4     3703.48     3364.42    132.66 o 
   1  20   4      112.60      139.61     48.57 o 
   2  20   4      147.77       45.86     43.10 o 
   3  20   4     1632.59     1441.68    116.30 o 
   4  20   4      429.91      376.84     73.81 o 
   5  20   4        9.70      103.93     47.65 o 
   6  20   4      554.14      496.48    230.61 o 
  -6  21   4      452.86      315.82    128.00 o 
  -5  21   4       82.50       84.55     54.46 o 
  -4  21   4       28.77       61.44     50.46 o 
  -3  21   4      337.92      249.34     88.57 o 
  -2  21   4      379.46      352.39     51.82 o 
  -1  21   4      315.40      281.99     50.40 o 
   0  21   4     4634.24     4518.42    135.08 o 
   1  21   4     4767.90     4331.41    161.63 o 
   2  21   4     3320.13     2927.58    135.80 o 
   3  21   4      186.11      272.86     65.34 o 
   4  21   4     1334.23     1536.20    127.44 o 
   5  21   4     1261.22     1034.75    111.60 o 
   6  21   4       14.93        3.05     58.27 o 
  -6  22   4        6.06       65.61     63.23 o 
  -5  22   4      265.64      227.55     67.06 o 
  -4  22   4      591.00      538.53     79.97 o 
  -3  22   4      508.66      516.50     73.62 o 
  -2  22   4        5.98      -23.59     33.70 o 
  -1  22   4     2426.49     2318.61    106.20 o 
   0  22   4     2227.42     2320.03    128.71 o 
   1  22   4      270.71      328.34     59.77 o 
   2  22   4     1176.77     1285.44    193.72 o 
   3  22   4     2740.02     2761.85    188.40 o 
   4  22   4      176.54      260.77     69.49 o 
   5  22   4        4.50      -20.52     42.99 o 
  -6  23   4      317.85      469.09     91.54 o 
  -5  23   4       47.73      -41.37     49.90 o 
  -4  23   4        5.78        6.58     87.48 o 
  -3  23   4       10.08        6.24     37.81 o 
  -2  23   4      837.50      854.04     74.53 o 
  -1  23   4      133.77      144.65     41.59 o 
   0  23   4     1865.17     2083.00    124.18 o 
   1  23   4     5291.83     5007.69    184.64 o 
   2  23   4     1327.85     1592.58    149.82 o 
   3  23   4      547.73      537.85     96.57 o 
   4  23   4      832.04      581.00     86.48 o 
   5  23   4      433.11      472.93    100.73 o 
  -5  24   4      294.79      413.82    103.23 o 
  -4  24   4      742.59      895.31    103.34 o 
  -3  24   4      233.97      237.04     44.73 o 
  -2  24   4      224.42      222.15     50.10 o 
  -1  24   4     1376.66     1256.51     83.89 o 
   0  24   4     1592.18     1473.70    114.17 o 
   1  24   4       95.02      179.52     55.56 o 
   2  24   4     2936.94     3231.91    356.58 o 
   3  24   4      561.73      740.00    112.04 o 
   4  24   4       68.63      183.35     90.22 o 
   5  24   4       30.26       78.39     95.67 o 
  -5  25   4      288.88      460.85    104.14 o 
  -4  25   4        1.65      -20.60     50.07 o 
  -3  25   4       51.16       57.45     63.68 o 
  -2  25   4      914.30      809.16     74.09 o 
  -1  25   4      401.18      593.42    132.83 o 
   0  25   4      158.71      178.74     79.25 o 
   1  25   4     3354.58     3368.56    152.10 o 
   2  25   4       80.84      144.10     66.40 o 
   3  25   4       84.00      130.79     62.04 o 
   4  25   4      405.87      362.42     85.90 o 
  -5  26   4      190.60      295.03     81.97 o 
  -4  26   4      594.10      630.47     92.71 o 
  -3  26   4      358.93      480.29     68.71 o 
  -2  26   4        0.46      -13.45     32.17 o 
  -1  26   4      817.66     1003.15     96.06 o 
   0  26   4     1032.25     1258.83    105.27 o 
   1  26   4       41.05       54.44     45.44 o 
   2  26   4      936.53      785.68    117.07 o 
   3  26   4      361.32      363.45     84.64 o 
   4  26   4      100.36      201.22     70.76 o 
  -4  27   4       67.83       61.55     61.19 o 
  -3  27   4       14.34       83.70     76.00 o 
  -2  27   4     1249.08     1488.67     99.49 o 
  -1  27   4      259.16      310.70     66.67 o 
   0  27   4       21.00       87.83     50.07 o 
   1  27   4      652.93      707.07     88.21 o 
   2  27   4      185.97      234.74     81.52 o 
   3  27   4       37.58      132.70    138.64 o 
   4  27   4      185.94      415.97     88.44 o 
  -4  28   4      614.46      591.46     90.84 o 
  -3  28   4      425.19      332.71     76.15 o 
  -2  28   4       15.46       93.66     57.02 o 
  -1  28   4     1038.72     1095.19    102.81 o 
   0  28   4      347.70      444.14     71.06 o 
   1  28   4      301.81      248.41     62.92 o 
   2  28   4       77.87      134.97     71.30 o 
   3  28   4      306.83      466.67     95.04 o 
  -3  29   4       19.11       96.32     57.27 o 
  -2  29   4      777.79      940.02    102.81 o 
  -1  29   4       10.81       63.61     50.89 o 
   0  29   4        2.52       34.24     47.22 o 
   1  29   4      540.52      563.20     99.44 o 
   2  29   4      373.08      257.97     83.69 o 
   3  29   4      141.52      175.27     80.55 o 
  -3  30   4      145.96      250.99     95.58 o 
  -2  30   4      107.49        1.31     76.76 o 
  -1  30   4      556.92      733.67     93.47 o 
   0  30   4      414.92      419.96     75.91 o 
   1  30   4       37.18       85.22     64.28 o 
   2  30   4       56.91       51.71     56.32 o 
  -2  31   4      157.27      246.12    116.87 o 
  -1  31   4       43.64      103.17     60.34 o 
   0  31   4      133.48      252.39     62.04 o 
   1  31   4      410.10      485.17     98.32 o 
   2  31   4      115.42       41.74    133.28 o 
  -1  32   4      357.79      334.68    166.47 o 
   0  32   4      213.92      297.99    141.82 o 
  -8   1   5        4.98       -4.46     40.62 o 
  -7   1   5       30.70      -19.73     37.50 o 
  -6   1   5       47.78      -32.91     34.99 o 
  -5   1   5       35.18      -26.91     44.92 o 
  -4   1   5       20.61      -30.68     24.01 o 
  -3   1   5        0.81       24.79     23.79 o 
  -2   1   5      313.55      205.07     24.98 o 
  -1   1   5     4352.71     4342.17    150.54 o 
   0   1   5      299.06      560.29     71.23 o 
   1   1   5     4487.93     5159.63    111.55 o 
   2   1   5      970.05     1303.17     42.45 o 
   3   1   5       19.05       17.93     15.52 o 
   4   1   5      179.00      204.53     33.40 o 
   5   1   5       76.36      140.10     35.28 o 
   6   1   5      204.70      181.98     51.69 o 
   7   1   5       82.02       80.55     43.87 o 
  -8   2   5       32.77       52.83     44.64 o 
  -7   2   5      157.18      136.34     48.30 o 
  -6   2   5      988.61      940.47     77.65 o 
  -5   2   5      572.48      486.59     55.02 o 
  -4   2   5     1036.17      904.01     61.95 o 
  -3   2   5      349.05      522.89     50.67 o 
  -2   2   5     2221.94     1529.91     65.91 o 
  -1   2   5       50.00       84.68     30.47 o 
   0   2   5    19862.32    20306.29    534.79 o 
   1   2   5     1585.09     1808.59     48.69 o 
   2   2   5       64.58       44.80     13.85 o 
   3   2   5      370.89      290.40     23.32 o 
   4   2   5      983.07      983.77     46.61 o 
   5   2   5        0.60      -15.84     31.31 o 
   6   2   5       21.68      105.26     45.64 o 
   7   2   5        8.85       55.97     39.64 o 
  -8   3   5        0.12       23.91     41.87 o 
  -7   3   5        9.54        6.09     42.83 o 
  -6   3   5      948.79      916.19     77.35 o 
  -5   3   5      123.98      150.49     40.11 o 
  -4   3   5     1059.47     1303.25     63.98 o 
  -3   3   5     2020.38     1873.28    105.69 o 
  -2   3   5       29.44       20.16     23.29 o 
  -1   3   5     6381.04     7810.42    324.62 o 
   0   3   5     2582.06     1611.41     61.40 o 
   1   3   5    12256.93    12013.24    210.04 o 
   2   3   5     2371.46     2445.00     76.43 o 
   3   3   5     1468.69     1238.48     54.59 o 
   4   3   5       30.71      143.07     24.22 o 
   5   3   5       44.73      108.94     32.73 o 
   6   3   5     1699.07     1607.74    127.87 o 
   7   3   5      521.79      619.53     72.67 o 
  -8   4   5       28.11       41.57     63.76 o 
  -7   4   5       33.77       24.43     40.26 o 
  -6   4   5      276.13      290.10     53.66 o 
  -5   4   5     1866.90     2116.80     98.91 o 
  -4   4   5     2042.41     2208.00     85.02 o 
  -3   4   5     4637.89     4909.38    193.40 o 
  -2   4   5       33.14       31.54     23.23 o 
  -1   4   5    15530.84    12899.74    250.84 o 
   0   4   5     1001.51     1524.51     58.52 o 
   1   4   5        0.14       85.82     27.88 o 
   2   4   5     3473.33     3633.31     96.29 o 
   3   4   5      432.89      670.83     48.01 o 
   4   4   5     1479.23     1452.75     67.36 o 
   5   4   5      105.53      109.44     33.17 o 
   6   4   5      112.97      301.96     56.25 o 
   7   4   5      139.10      354.81     65.43 o 
  -8   5   5       44.87       28.11     38.22 o 
  -7   5   5       24.15      -30.35     37.21 o 
  -6   5   5     1545.95     1472.32     92.49 o 
  -5   5   5      372.00      397.95     53.94 o 
  -4   5   5      436.14      463.34     49.16 o 
  -3   5   5      189.60      308.10     44.02 o 
  -2   5   5      373.24      306.27     39.62 o 
  -1   5   5     7448.74     6389.84    137.37 o 
   0   5   5     4243.17     3573.26    122.99 o 
   1   5   5     8175.32     8898.60    162.37 o 
   2   5   5     2019.95     2295.04     72.14 o 
   3   5   5       59.08       64.22     26.47 o 
   4   5   5      309.09      349.67     47.99 o 
   5   5   5      176.40      183.25     36.68 o 
   6   5   5      817.03      918.49     77.12 o 
   7   5   5      279.50      263.59     60.45 o 
  -8   6   5        2.78      -23.67     40.48 o 
  -7   6   5       25.72       90.98     43.27 o 
  -6   6   5       33.66      -56.45     37.63 o 
  -5   6   5       88.04      -10.03     30.12 o 
  -4   6   5     1808.63     1760.87     84.21 o 
  -3   6   5      239.08      318.75     57.03 o 
  -2   6   5      552.91      537.60     47.85 o 
  -1   6   5     1621.03     2239.29     75.00 o 
   0   6   5     8023.77     6753.75    166.86 o 
   1   6   5      549.95      560.09     43.36 o 
   2   6   5      134.97      143.38     26.68 o 
   3   6   5       26.48       15.95     24.18 o 
   4   6   5     1632.45     1727.14     81.87 o 
   5   6   5        3.23       48.10     30.34 o 
   6   6   5      289.04      294.30     49.77 o 
   7   6   5      267.54      235.28     59.54 o 
  -8   7   5      211.66      149.35     65.78 o 
  -7   7   5       42.38       78.89     41.52 o 
  -6   7   5      492.24      438.02     58.51 o 
  -5   7   5        2.33      -14.24     32.44 o 
  -4   7   5     1758.54     1944.25    104.37 o 
  -3   7   5       89.09       89.63     34.68 o 
  -2   7   5      120.18      159.48     49.70 o 
  -1   7   5     2955.79     3042.66    109.14 o 
   0   7   5     3140.88     2748.20     91.17 o 
   1   7   5     1169.94     1536.85     57.22 o 
   2   7   5      587.31      718.61     44.90 o 
   3   7   5       77.83      137.27     31.17 o 
   4   7   5        1.17       68.26     32.49 o 
   5   7   5      393.73      343.03     49.45 o 
   6   7   5      223.49      330.06     68.43 o 
   7   7   5       92.15      172.39     56.82 o 
  -8   8   5       40.66       15.41     54.09 o 
  -7   8   5       28.04      102.88     47.26 o 
  -6   8   5       72.66      123.77     41.19 o 
  -5   8   5       46.36       27.44     42.26 o 
  -4   8   5      495.49      446.81     59.68 o 
  -3   8   5      427.23      509.94     56.05 o 
  -2   8   5     1779.65     1726.76     80.56 o 
  -1   8   5    10858.77    10802.15    219.85 o 
   0   8   5     1267.46     1272.54     76.08 o 
   1   8   5     1790.21     1708.57     63.86 o 
   2   8   5      730.57      565.46     56.45 o 
   3   8   5      143.42      142.76     30.87 o 
   4   8   5      842.13      740.76     58.84 o 
   5   8   5       32.18       72.85     33.21 o 
   6   8   5        0.00       55.58     42.73 o 
   7   8   5      129.67      165.71     53.81 o 
  -8   9   5       75.10       42.13     58.88 o 
  -7   9   5       66.56      139.24     50.10 o 
  -6   9   5        0.00       59.78     43.00 o 
  -5   9   5      876.75      877.54     85.22 o 
  -4   9   5     1265.54     1003.85     81.90 o 
  -3   9   5     2163.89     2226.25     99.30 o 
  -2   9   5     2111.50     1960.51     83.54 o 
  -1   9   5        0.47       64.05     23.92 o 
   0   9   5     1510.96     1319.76     44.02 o 
   1   9   5      552.54      668.09     43.54 o 
   2   9   5      404.75      535.36     57.67 o 
   3   9   5        6.81       -5.87     26.71 o 
   4   9   5     1142.04     1123.71     84.74 o 
   5   9   5      176.43      261.81     61.37 o 
   6   9   5       94.56      177.47     45.02 o 
   7   9   5       10.58       67.56     47.01 o 
  -8  10   5       19.77      -20.41     69.57 o 
  -7  10   5        3.48      -19.57     78.76 o 
  -6  10   5      136.76      156.91     44.92 o 
  -5  10   5      120.69       23.69     45.13 o 
  -4  10   5       34.11       39.81     42.30 o 
  -3  10   5     1940.57     1498.56     88.29 o 
  -2  10   5     3312.01     3143.31    160.72 o 
  -1  10   5      845.31      756.17     48.79 o 
   0  10   5     1217.54     1025.71     42.90 o 
   1  10   5     2368.24     2231.62     75.82 o 
   2  10   5     1262.01     1205.90     79.62 o 
   3  10   5        1.13      -19.06     30.44 o 
   4  10   5      171.71      128.02     47.57 o 
   5  10   5       37.09       94.55     46.32 o 
   6  10   5       19.84       58.91     36.34 o 
   7  10   5       16.88       22.99     43.50 o 
  -8  11   5        0.06       -5.04     73.03 o 
  -7  11   5       25.75       30.03     45.16 o 
  -6  11   5       37.28      135.69     51.45 o 
  -5  11   5      345.01      255.24     96.69 o 
  -4  11   5      835.99      899.59     82.81 o 
  -3  11   5     1904.26     2007.79    104.13 o 
  -2  11   5      113.84      175.59     38.86 o 
  -1  11   5     1163.58     1294.93     56.43 o 
   0  11   5      171.36      212.73     22.16 o 
   1  11   5      270.20      289.55     35.35 o 
   2  11   5      433.36      692.85     45.63 o 
   3  11   5      965.22     1298.26     93.32 o 
   4  11   5     1830.98     2225.25    150.70 o 
   5  11   5      163.83      244.36     59.18 o 
   6  11   5       48.25       93.33     46.53 o 
   7  11   5       62.80      -58.39     98.02 o 
  -7  12   5       23.33       26.67     42.64 o 
  -6  12   5      166.00      219.73     57.81 o 
  -5  12   5        7.40       27.67     47.81 o 
  -4  12   5     2413.11     2407.70    181.60 o 
  -3  12   5     1644.08     1838.64    101.86 o 
  -2  12   5       83.62      236.65     42.93 o 
  -1  12   5     5383.13     5131.27    127.75 o 
   0  12   5      210.43      168.27     24.07 o 
   1  12   5     3858.64     4175.31    117.07 o 
   2  12   5      753.59      773.72     51.52 o 
   3  12   5      300.82      347.71     60.84 o 
   4  12   5     3931.25     3870.05    157.88 o 
   5  12   5       67.12      144.93     51.67 o 
   6  12   5       39.63       61.31     35.48 o 
   7  12   5      110.16      298.73     92.49 o 
  -7  13   5        9.38       23.53     51.42 o 
  -6  13   5      136.88      174.69     57.98 o 
  -5  13   5      252.02      361.64     66.30 o 
  -4  13   5      221.81      177.64     54.16 o 
  -3  13   5       40.51        7.26     36.62 o 
  -2  13   5      792.32      824.71     67.92 o 
  -1  13   5      399.72      388.83     46.68 o 
   0  13   5       29.88       53.42     17.79 o 
   1  13   5       27.95       47.73     28.15 o 
   2  13   5       82.16      124.64     32.32 o 
   3  13   5     1329.43     1166.26     94.84 o 
   4  13   5      283.96      217.09     57.80 o 
   5  13   5      725.38      776.55     87.59 o 
   6  13   5       21.68       15.89     36.30 o 
   7  13   5       92.20       41.34    103.44 o 
  -7  14   5        0.88      129.86     79.79 o 
  -6  14   5        2.03      -17.84     44.67 o 
  -5  14   5        2.19       13.65     61.20 o 
  -4  14   5     2658.48     2537.08    134.49 o 
  -3  14   5       73.63       51.09     43.54 o 
  -2  14   5       21.40       -2.08     33.00 o 
  -1  14   5     5665.28     5230.49    138.72 o 
   0  14   5      374.43      322.60     31.56 o 
   1  14   5     5973.43     5440.33    176.23 o 
   2  14   5      191.22      176.63     36.65 o 
   3  14   5        0.11       68.74     45.30 o 
   4  14   5     4101.29     4176.94    167.88 o 
   5  14   5      407.86      407.79     71.02 o 
   6  14   5        9.85        1.32     50.09 o 
   7  14   5      340.03      368.60     75.31 o 
  -7  15   5        0.05       97.84     67.03 o 
  -6  15   5      503.26      514.98     78.81 o 
  -5  15   5       43.00       17.23     43.22 o 
  -4  15   5      848.29     1101.87    159.89 o 
  -3  15   5      509.57      514.58     66.19 o 
  -2  15   5       25.80       30.04     36.36 o 
  -1  15   5      573.89      556.05     50.27 o 
   0  15   5       19.63       45.03     28.26 o 
   1  15   5       41.36      110.45     33.20 o 
   2  15   5      135.57      115.93     34.94 o 
   3  15   5      153.93      212.18     55.50 o 
   4  15   5      185.89      263.40     62.79 o 
   5  15   5       55.41       15.21     93.91 o 
   6  15   5      103.89       60.95     53.44 o 
  -7  16   5       49.01       84.62     64.57 o 
  -6  16   5        0.72       50.87     55.93 o 
  -5  16   5       58.98       67.85     49.46 o 
  -4  16   5     1697.68     2070.12    211.65 o 
  -3  16   5      387.16      436.58     67.72 o 
  -2  16   5      933.87      922.31     80.53 o 
  -1  16   5      586.33      724.46     56.71 o 
   0  16   5      375.32      472.13     39.26 o 
   1  16   5     3060.29     2592.93     96.61 o 
   2  16   5       81.25      114.50     36.57 o 
   3  16   5      209.26      165.05     60.43 o 
   4  16   5      222.76      215.43     76.29 o 
   5  16   5      117.94      202.79     53.54 o 
   6  16   5        9.28       50.83     64.68 o 
  -7  17   5        7.12       10.31     56.48 o 
  -6  17   5       13.76       42.99     67.23 o 
  -5  17   5      162.47      159.60     53.62 o 
  -4  17   5        4.16       22.80     47.08 o 
  -3  17   5      306.24      382.18     66.11 o 
  -2  17   5      250.74      344.23     56.41 o 
  -1  17   5        6.00       30.89     30.54 o 
   0  17   5      554.51      620.84     43.66 o 
   1  17   5        7.98       -1.93     30.27 o 
   2  17   5      355.89      403.67     49.63 o 
   3  17   5       69.93       95.24     52.68 o 
   4  17   5       48.15        9.16     46.79 o 
   5  17   5        2.73       37.10     49.81 o 
   6  17   5        3.40       46.35     50.14 o 
  -7  18   5      146.30      118.67     71.20 o 
  -6  18   5      176.67      187.99     66.11 o 
  -5  18   5      360.08      264.18     99.99 o 
  -4  18   5      186.68      200.95     60.58 o 
  -3  18   5      536.12      621.04     92.70 o 
  -2  18   5     2346.33     2868.65    127.36 o 
  -1  18   5     1306.79     1611.82     82.47 o 
   0  18   5       16.20       59.86     29.64 o 
   1  18   5     2372.02     2481.03    102.62 o 
   2  18   5      435.20      407.01     51.07 o 
   3  18   5       89.68       63.96     49.63 o 
   4  18   5        2.69       -1.91     43.65 o 
   5  18   5       14.52        1.88     70.91 o 
   6  18   5       52.10       61.90     60.64 o 
  -6  19   5       97.93       56.89     50.32 o 
  -5  19   5      277.90      417.87     75.15 o 
  -4  19   5     1609.98     1589.51    118.55 o 
  -3  19   5     1310.74     1115.69    110.98 o 
  -2  19   5       15.87       21.21     34.70 o 
  -1  19   5     1269.35     1346.24     97.25 o 
   0  19   5     2338.29     1972.28     84.04 o 
   1  19   5        4.83       -6.29     33.27 o 
   2  19   5      439.01      352.98     76.97 o 
   3  19   5      443.12      390.47     71.96 o 
   4  19   5        3.66       27.09     49.61 o 
   5  19   5       23.41      101.03     55.17 o 
   6  19   5        7.58        7.00     74.66 o 
  -6  20   5      354.32      368.59     98.43 o 
  -5  20   5      207.81      170.45     61.96 o 
  -4  20   5       52.26       70.86     49.60 o 
  -3  20   5      614.28      572.68    126.69 o 
  -2  20   5      553.59      362.57     53.00 o 
  -1  20   5     1106.82      989.12     72.15 o 
   0  20   5      581.04      578.54     71.85 o 
   1  20   5      709.00      663.28     65.94 o 
   2  20   5      844.15      746.59     86.86 o 
   3  20   5      125.66      252.32     85.51 o 
   4  20   5      162.53      214.58     61.28 o 
   5  20   5       49.51       69.02     72.47 o 
   6  20   5       91.99      116.41     55.88 o 
  -6  21   5      266.28      428.66     95.25 o 
  -5  21   5      164.38      125.28     62.75 o 
  -4  21   5      801.56      761.24    108.53 o 
  -3  21   5      340.68      322.50     67.95 o 
  -2  21   5        1.05       24.62     35.47 o 
  -1  21   5     2292.89     2113.38    100.95 o 
   0  21   5      706.95      850.73     86.30 o 
   1  21   5      144.70      113.02     47.64 o 
   2  21   5      677.19      658.60     83.36 o 
   3  21   5      356.41      231.97     61.77 o 
   4  21   5        1.40       19.69     42.04 o 
   5  21   5        2.11       10.12     50.02 o 
  -6  22   5       86.29      103.74     60.38 o 
  -5  22   5        4.41        8.54     50.97 o 
  -4  22   5       80.43      110.72     62.82 o 
  -3  22   5      360.97      391.43     68.62 o 
  -2  22   5       85.33       73.12     39.03 o 
  -1  22   5      711.81      679.13     66.84 o 
   0  22   5      655.54      656.72     76.54 o 
   1  22   5       22.69       74.16     43.82 o 
   2  22   5      484.40      389.44     69.79 o 
   3  22   5      116.59       36.40     48.85 o 
   4  22   5        3.38       28.72     93.83 o 
   5  22   5      296.36      336.11     71.31 o 
  -6  23   5       40.64       98.96     95.44 o 
  -5  23   5       36.89        2.41     70.65 o 
  -4  23   5      373.66      384.63     87.31 o 
  -3  23   5        6.06       -5.37     36.23 o 
  -2  23   5      163.28      233.59     53.50 o 
  -1  23   5     1802.85     1564.16    169.56 o 
   0  23   5        0.67       61.96     43.51 o 
   1  23   5      454.69      602.90     75.80 o 
   2  23   5      811.90      591.71     96.70 o 
   3  23   5      889.41      783.93     92.86 o 
   4  23   5        1.00       17.46     47.96 o 
   5  23   5      140.13      187.95     90.22 o 
  -5  24   5        1.09      -10.74     51.13 o 
  -4  24   5       56.64       59.03     59.09 o 
  -3  24   5      611.80      703.57     92.23 o 
  -2  24   5      162.93      278.25     52.92 o 
  -1  24   5       48.50       92.83     48.89 o 
   0  24   5      915.12      960.44     92.57 o 
   1  24   5      129.77      140.70     53.46 o 
   2  24   5      191.91      162.94     67.20 o 
   3  24   5      248.45      282.31     69.86 o 
   4  24   5      187.60      219.80     65.58 o 
   5  24   5      186.68      197.51     63.18 o 
  -5  25   5       15.59       47.70     57.62 o 
  -4  25   5      561.56      590.43    118.96 o 
  -3  25   5       93.42      175.37     49.59 o 
  -2  25   5      896.95      861.99    113.16 o 
  -1  25   5      445.97      440.59     71.56 o 
   0  25   5       10.50       36.32     40.35 o 
   1  25   5       49.14       95.44     48.37 o 
   2  25   5      572.11      777.25    113.17 o 
   3  25   5      827.81      998.39    128.68 o 
   4  25   5       29.19       35.37     51.04 o 
  -5  26   5       19.89      171.93    117.70 o 
  -4  26   5        4.08       74.01     66.63 o 
  -3  26   5      618.54      634.37     69.73 o 
  -2  26   5        3.78       56.33     50.55 o 
  -1  26   5        0.02       52.51     97.51 o 
   0  26   5      462.48      412.48     70.75 o 
   1  26   5      326.17      222.56     56.65 o 
   2  26   5      457.32      574.87    102.01 o 
   3  26   5       62.30       77.93     52.37 o 
   4  26   5      382.43      384.49    172.38 o 
  -4  27   5      668.94      552.88     89.83 o 
  -3  27   5        2.72       53.23     43.61 o 
  -2  27   5      402.47      347.57     71.10 o 
  -1  27   5      339.29      264.40     62.03 o 
   0  27   5      503.00      508.90     79.33 o 
   1  27   5       21.05      133.28     67.72 o 
   2  27   5      325.64      364.41     86.36 o 
   3  27   5      469.43      489.64     95.75 o 
   4  27   5      104.64      266.71    119.58 o 
  -4  28   5        9.92       74.57     64.30 o 
  -3  28   5      384.76      424.79    103.32 o 
  -2  28   5      180.62      133.44     82.90 o 
  -1  28   5        1.17       45.39     48.90 o 
   0  28   5      198.02      255.40     63.72 o 
   1  28   5      650.84      604.67     99.82 o 
   2  28   5      244.81      125.83     68.83 o 
   3  28   5        3.89      156.75     66.28 o 
  -3  29   5       74.88       61.50     84.48 o 
  -2  29   5       97.90      243.61     77.82 o 
  -1  29   5      289.25      292.45     67.44 o 
   0  29   5      179.35      220.53     64.69 o 
   1  29   5       99.83      199.87     73.89 o 
   2  29   5       15.63       19.04     75.55 o 
   3  29   5      134.72      271.34     71.72 o 
  -3  30   5      139.23      130.00    110.26 o 
  -2  30   5      527.44      554.19    110.78 o 
  -1  30   5       19.92       35.56     54.26 o 
   0  30   5        7.74       60.49     53.60 o 
   1  30   5      243.94      197.87     91.13 o 
   2  30   5       61.17       60.10     69.68 o 
  -2  31   5       16.72      -62.27     71.11 o 
  -1  31   5       84.53      141.55     59.10 o 
   0  31   5      197.28      287.30     67.44 o 
   1  31   5      129.08      343.44     99.82 o 
  -8   0   6        2.34       36.95     62.21 o 
  -7   0   6      815.72     1078.34    126.55 o 
  -6   0   6      255.36      164.50     69.93 o 
  -5   0   6      296.38      252.90     67.47 o 
  -4   0   6     1636.40     1203.71     99.84 o 
  -3   0   6      897.31      652.47    125.28 o 
  -2   0   6     9870.89     9605.69    289.46 o 
  -1   0   6    10641.45    11048.65    449.38 o 
   1   0   6     4683.22     5089.08    213.00 o 
   2   0   6     3949.87     5133.77    167.18 o 
   3   0   6     3092.80     3006.07    143.91 o 
   4   0   6      148.75      926.88     90.97 o 
   5   0   6     6320.12     6935.02    269.27 o 
   6   0   6     2495.71     1957.75    153.95 o 
   7   0   6       63.61      124.66     95.30 o 
  -8   1   6       58.42       50.60     52.85 o 
  -7   1   6       48.58       35.41     42.26 o 
  -6   1   6     3992.88     3721.13    152.03 o 
  -5   1   6      531.89      688.56     64.38 o 
  -4   1   6      974.80      894.55     62.51 o 
  -3   1   6    19245.28    19847.68    394.34 o 
  -2   1   6     8097.14     7262.00    262.05 o 
  -1   1   6      348.88      454.86     72.97 o 
   0   1   6    15453.00    17337.26    467.18 o 
   1   1   6    20024.93    21380.86    400.59 o 
   2   1   6    17163.99    17574.93    303.16 o 
   3   1   6    14067.61    15661.46    257.55 o 
   4   1   6    11118.47    11560.52    230.35 o 
   5   1   6     5563.13     5376.53    215.11 o 
   6   1   6      367.22      430.57     59.51 o 
   7   1   6      281.41      261.06     65.00 o 
  -8   2   6       45.04      194.81     53.16 o 
  -7   2   6     1299.65     1263.39     95.02 o 
  -6   2   6       23.75        8.23     37.42 o 
  -5   2   6     1754.88     1612.67    108.48 o 
  -4   2   6     5123.26     5206.96    143.63 o 
  -3   2   6       25.42       44.46     26.81 o 
  -2   2   6      444.19      491.87     45.47 o 
  -1   2   6     6099.46     4874.65    164.60 o 
   0   2   6     3885.82     3004.35    109.34 o 
   1   2   6     1666.37     1507.93     68.53 o 
   2   2   6     7513.12    10224.54    188.06 o 
   3   2   6     8298.38     8417.32    163.85 o 
   4   2   6      142.13      640.11     49.80 o 
   5   2   6     5090.47     5755.77    167.18 o 
   6   2   6     2387.45     2080.47    110.23 o 
   7   2   6       14.64       32.47     40.54 o 
  -8   3   6       50.86       -1.57     40.47 o 
  -7   3   6      364.25      271.40     55.85 o 
  -6   3   6     2816.22     2675.05    119.00 o 
  -5   3   6     1363.60     1172.33     79.57 o 
  -4   3   6     2912.90     2798.15     99.03 o 
  -3   3   6    20798.55    20395.75    404.38 o 
  -2   3   6     9136.78    10438.54    255.45 o 
  -1   3   6      775.54      989.21     67.74 o 
   0   3   6    19570.88    20232.90    442.00 o 
   1   3   6    27592.65    29061.42    481.48 o 
   2   3   6    17386.15    19949.52    387.21 o 
   3   3   6     1902.84     2439.51     85.40 o 
   4   3   6     6990.33     7513.41    166.91 o 
   5   3   6     2574.07     2390.97     89.89 o 
   6   3   6      183.39      263.70     50.79 o 
   7   3   6      414.50      330.22     63.25 o 
  -8   4   6      503.23      434.41     65.93 o 
  -7   4   6      765.19      716.44     74.87 o 
  -6   4   6      117.87       90.35     43.22 o 
  -5   4   6     3927.12     3662.43    123.81 o 
  -4   4   6    17551.15    18055.31    375.18 o 
  -3   4   6     1540.32     1500.91     81.66 o 
  -2   4   6     4637.15     5463.60    189.89 o 
  -1   4   6     7081.45     8804.49    183.17 o 
   0   4   6      854.82     1152.42     64.63 o 
   1   4   6     1082.92     1270.30     64.67 o 
   2   4   6     5736.08     5449.33    208.99 o 
   3   4   6     7629.53     6994.91    166.47 o 
   4   4   6     1204.97     1525.60     84.79 o 
   5   4   6      711.63      852.88     61.11 o 
   6   4   6     1105.75     1209.57    113.08 o 
   7   4   6       39.21       32.65     46.77 o 
  -8   5   6        0.45      -22.67     43.19 o 
  -7   5   6      733.88      756.69     79.26 o 
  -6   5   6     1414.98     1234.70     88.69 o 
  -5   5   6     2770.64     2486.26    105.41 o 
  -4   5   6      390.69      496.40     55.72 o 
  -3   5   6    16106.29    16201.15    385.42 o 
  -2   5   6    27189.81    27074.55    508.37 o 
  -1   5   6     5788.28     5259.58    120.32 o 
   0   5   6    11472.15    11223.49    262.09 o 
   1   5   6    33615.50    36707.76    602.30 o 
   2   5   6     6700.09     6415.43    149.23 o 
   3   5   6      243.30      306.70     42.95 o 
   4   5   6      978.08     1217.29     90.75 o 
   5   5   6      842.72      947.37     64.40 o 
   6   5   6      131.66      155.52     65.46 o 
   7   5   6      399.61      518.84     78.25 o 
  -8   6   6      989.01     1029.43     94.46 o 
  -7   6   6       77.23       91.53     59.50 o 
  -6   6   6        3.65       13.61     37.62 o 
  -5   6   6     1846.37     2089.99    135.79 o 
  -4   6   6     8739.34     7564.31    382.60 o 
  -3   6   6     3891.43     3611.07    126.20 o 
  -2   6   6     6597.39     6031.64    235.07 o 
  -1   6   6    32375.54    34610.95    637.52 o 
   0   6   6    14580.81    13855.54    317.01 o 
   1   6   6     1531.18     2000.02    191.56 o 
   2   6   6     7122.22     7759.80    197.63 o 
   3   6   6     5828.44     6058.66    152.06 o 
   4   6   6      772.50      658.71     57.42 o 
   5   6   6      453.48      487.52     48.91 o 
   6   6   6     2061.76     1954.47    195.81 o 
   7   6   6      450.49      586.96     86.81 o 
  -8   7   6        5.75       65.94     46.58 o 
  -7   7   6      654.05      667.86     76.41 o 
  -6   7   6      891.98      899.44     76.59 o 
  -5   7   6     1755.19     1796.43    111.29 o 
  -4   7   6      234.50      298.08     53.60 o 
  -3   7   6     3045.41     2530.38    103.04 o 
  -2   7   6    14821.10    14183.07    283.99 o 
  -1   7   6        0.62      245.39     37.19 o 
   0   7   6     7675.84     7862.11    212.28 o 
   1   7   6    22786.74    22299.57    427.95 o 
   2   7   6      392.31      474.85     37.74 o 
   3   7   6     1034.84     1420.71     67.41 o 
   4   7   6      662.77      628.88     58.54 o 
   5   7   6     1037.64     1140.63     81.25 o 
   6   7   6      680.56      771.95     99.48 o 
   7   7   6      421.00      531.63     79.49 o 
  -8   8   6      963.77      886.74     87.11 o 
  -7   8   6       66.12       72.17     48.06 o 
  -6   8   6       14.55      -22.37     40.56 o 
  -5   8   6     1769.92     1840.75    114.64 o 
  -4   8   6      941.84      859.95    104.18 o 
  -3   8   6     1355.46     1706.04     91.91 o 
  -2   8   6    11524.98    11068.99    230.98 o 
  -1   8   6    54599.07    52922.10    961.56 o 
   0   8   6    23034.55    22117.85    426.22 o 
   1   8   6     3242.44     3295.85    120.95 o 
   2   8   6     6177.70     5695.44    171.94 o 
   3   8   6     3886.54     3927.64    113.69 o 
   4   8   6       84.28       65.59     35.00 o 
   5   8   6     1270.98     1539.87     92.78 o 
   6   8   6     3157.11     2846.01    258.35 o 
   7   8   6      912.01      931.81     99.44 o 
  -8   9   6       47.56      129.30     50.65 o 
  -7   9   6      246.85      182.35     53.94 o 
  -6   9   6      357.61      344.56    105.51 o 
  -5   9   6     1277.65     1399.67    104.06 o 
  -4   9   6       11.51       34.58     38.82 o 
  -3   9   6     1431.35     1746.18     95.37 o 
  -2   9   6    13235.71    13695.44    331.99 o 
  -1   9   6      236.66      263.17     33.84 o 
   0   9   6     8203.04     7771.19    200.90 o 
   1   9   6     6744.94     6555.32    154.08 o 
   2   9   6       81.15      220.22     53.74 o 
   3   9   6      526.58      434.93     42.44 o 
   4   9   6     2448.51     2583.08    127.60 o 
   5   9   6      863.42     1147.47    141.19 o 
   6   9   6      801.46      828.55     76.03 o 
   7   9   6      576.48      655.74     96.40 o 
  -8  10   6      518.62      586.94    112.30 o 
  -7  10   6      146.69      148.97     54.94 o 
  -6  10   6        7.14      -41.09     41.99 o 
  -5  10   6      700.70      599.07     76.05 o 
  -4  10   6     2220.67     2306.70    121.03 o 
  -3  10   6     2349.23     2225.85    106.71 o 
  -2  10   6    12591.60    13756.20    334.97 o 
  -1  10   6    13811.83    13854.67    279.97 o 
   0  10   6     4244.92     3745.79     87.20 o 
   1  10   6     5089.05     4604.81    168.10 o 
   2  10   6     7409.92     5821.66    180.52 o 
   3  10   6     6511.51     5723.85    186.96 o 
   4  10   6       71.61       91.02     48.15 o 
   5  10   6     2056.82     2020.09    126.76 o 
   6  10   6     2661.35     2727.78    126.24 o 
   7  10   6     1727.05     1717.44    136.09 o 
  -7  11   6       73.07       86.71     48.62 o 
  -6  11   6      155.02      199.96     61.33 o 
  -5  11   6      331.17      216.21     79.32 o 
  -4  11   6      115.34      129.93     47.56 o 
  -3  11   6     1435.45     1377.99     89.62 o 
  -2  11   6     3312.64     2910.83    111.17 o 
  -1  11   6     1311.40     1356.92     57.65 o 
   0  11   6     2231.31     2133.70     60.76 o 
   1  11   6     8838.98     8434.05    192.47 o 
   2  11   6       43.30      255.26     48.70 o 
   3  11   6      155.61      232.95     51.08 o 
   4  11   6     4627.82     4201.20    175.81 o 
   5  11   6      264.35      328.95     60.77 o 
   6  11   6      150.08      241.06     51.67 o 
   7  11   6      304.23      295.04     70.23 o 
  -7  12   6       72.70       78.27     66.36 o 
  -6  12   6        3.68        2.65     43.83 o 
  -5  12   6     1951.67     2225.14    147.78 o 
  -4  12   6     2628.52     2653.38    130.22 o 
  -3  12   6     2203.98     2331.60    115.82 o 
  -2  12   6     2731.47     2408.80    104.33 o 
  -1  12   6     5884.07     5935.29    143.44 o 
   0  12   6     2918.29     2900.77     80.32 o 
   1  12   6     5496.64     5188.13    137.01 o 
   2  12   6    10675.19    11090.63    242.43 o 
   3  12   6     4777.88     4710.29    169.39 o 
   4  12   6       83.49      181.52     55.48 o 
   5  12   6     1430.97     1481.43    150.26 o 
   6  12   6     1245.55     1075.06     89.55 o 
   7  12   6      773.66      729.12     95.04 o 
  -7  13   6       76.96      110.94     53.84 o 
  -6  13   6     1234.89     1063.53    156.34 o 
  -5  13   6       97.81       70.45     53.90 o 
  -4  13   6     1499.78     1582.06    107.82 o 
  -3  13   6     4081.07     4198.80    153.04 o 
  -2  13   6     3266.72     3043.65    117.06 o 
  -1  13   6        1.82      -17.11     34.64 o 
   0  13   6     3452.25     3493.63     88.26 o 
   1  13   6     7133.53     6167.71    166.05 o 
   2  13   6      176.92      316.20     39.43 o 
   3  13   6     1310.31     1011.10     90.42 o 
   4  13   6     3030.57     2577.05    140.94 o 
   5  13   6     1109.72     1125.72    106.06 o 
   6  13   6        8.90      -23.75     87.32 o 
  -7  14   6      343.27      415.40     93.07 o 
  -6  14   6        3.52      -41.95     67.93 o 
  -5  14   6     2959.88     3076.78    198.27 o 
  -4  14   6      735.62      725.55     90.74 o 
  -3  14   6       10.08       31.62     39.58 o 
  -2  14   6     2589.11     2441.28    159.43 o 
  -1  14   6     6931.26     6733.73    185.29 o 
   0  14   6     4108.00     4241.82    101.85 o 
   1  14   6       38.57       36.52     30.13 o 
   2  14   6     6814.24     6145.56    159.15 o 
   3  14   6     2264.26     1973.38    121.55 o 
   4  14   6        1.82       57.93     50.57 o 
   5  14   6      798.51      757.98     89.71 o 
   6  14   6      745.32      619.68     84.90 o 
  -7  15   6      405.76      472.01    103.65 o 
  -6  15   6     2844.80     2902.94    167.52 o 
  -5  15   6      169.19      261.11     63.63 o 
  -4  15   6      906.66      829.13     87.82 o 
  -3  15   6     4171.35     3839.07    149.89 o 
  -2  15   6     3338.89     3427.68    131.38 o 
  -1  15   6      590.75      816.79     55.81 o 
   0  15   6     1299.89     1182.20     72.93 o 
   1  15   6     6937.16     6396.42    189.67 o 
   2  15   6     3364.48     2833.57    128.83 o 
   3  15   6      808.59      861.91     90.38 o 
   4  15   6     1347.27     1354.66    112.74 o 
   5  15   6     1284.15     1165.87    110.45 o 
   6  15   6       34.84       19.71     50.94 o 
  -7  16   6      544.54      608.29    112.78 o 
  -6  16   6        1.39      -33.51     51.37 o 
  -5  16   6      821.75      831.71     93.85 o 
  -4  16   6     1557.36     1455.48    110.48 o 
  -3  16   6        4.18       20.58     54.67 o 
  -2  16   6      850.67     1089.64    100.94 o 
  -1  16   6     3854.11     3767.11    116.79 o 
   0  16   6    11619.02    10892.41    231.53 o 
   1  16   6     3581.79     3596.86    116.35 o 
   2  16   6     1974.02     1948.06    116.75 o 
   3  16   6     1058.72     1022.49     98.16 o 
   4  16   6        3.43       -2.63     46.09 o 
   5  16   6      146.42       64.97     52.14 o 
   6  16   6       17.50       59.31     64.94 o 
  -7  17   6      549.59      536.88    191.30 o 
  -6  17   6     2193.39     2522.93    157.77 o 
  -5  17   6      738.16      522.85     81.00 o 
  -4  17   6      697.93      741.10     96.30 o 
  -3  17   6     5213.37     4549.16    170.58 o 
  -2  17   6     1348.73     1447.06     96.13 o 
  -1  17   6     1644.02     1516.97     76.09 o 
   0  17   6     2314.97     2319.78     78.34 o 
   1  17   6     6537.71     5764.40    161.07 o 
   2  17   6     4894.95     4183.78    293.57 o 
   3  17   6      675.63      624.24    126.72 o 
   4  17   6     1711.49     1653.88    126.13 o 
   5  17   6      882.21      815.66     98.91 o 
   6  17   6       20.17       54.69     51.56 o 
  -7  18   6      703.02      642.00    116.19 o 
  -6  18   6       17.79       23.15     72.39 o 
  -5  18   6      357.48      375.61     77.14 o 
  -4  18   6     1818.18     1709.02    120.60 o 
  -3  18   6       52.46       23.64     48.80 o 
  -2  18   6      199.92      154.74     50.31 o 
  -1  18   6     3568.24     3475.12    114.90 o 
   0  18   6     2378.14     2321.54    100.51 o 
   1  18   6      375.69      348.91     48.81 o 
   2  18   6      828.67      921.82     90.06 o 
   3  18   6      878.97      753.48     86.64 o 
   4  18   6       67.90       99.46     55.85 o 
   5  18   6       34.30       89.06     53.62 o 
   6  18   6       56.26      128.23     55.05 o 
  -6  19   6     1174.39      979.80    107.39 o 
  -5  19   6      123.74      116.87     60.94 o 
  -4  19   6      255.72      265.26     75.60 o 
  -3  19   6     3538.54     3944.76    205.42 o 
  -2  19   6     2691.78     2732.87    129.06 o 
  -1  19   6      187.96      276.63     45.06 o 
   0  19   6     3702.41     3815.87    150.48 o 
   1  19   6     3046.10     2939.65    112.04 o 
   2  19   6     3428.50     3027.84    148.17 o 
   3  19   6      842.92      742.58     86.27 o 
   4  19   6     1326.91     1400.98    157.23 o 
   5  19   6      875.38      931.81    125.58 o 
   6  19   6        5.17       51.70     56.68 o 
  -6  20   6       89.38      110.34     54.57 o 
  -5  20   6      254.17      368.08     75.25 o 
  -4  20   6      166.13      213.69     63.60 o 
  -3  20   6      390.81      403.65     66.22 o 
  -2  20   6       86.02       83.40     40.95 o 
  -1  20   6     2719.26     2667.43    107.47 o 
   0  20   6       92.23       71.83     46.77 o 
   1  20   6        5.23      -32.15     52.47 o 
   2  20   6     1806.25     1979.71    144.96 o 
   3  20   6      824.27      813.48     93.82 o 
   4  20   6        6.11       42.78     46.73 o 
   5  20   6      118.06       78.85     54.55 o 
  -6  21   6      233.76      232.40     65.13 o 
  -5  21   6        3.84      111.10     58.17 o 
  -4  21   6       17.97       41.51     46.95 o 
  -3  21   6      973.39      897.99     93.88 o 
  -2  21   6     1569.10     1414.63     89.55 o 
  -1  21   6      141.41      198.46     44.36 o 
   0  21   6     3596.38     3199.77    143.08 o 
   1  21   6     2005.69     1763.68     96.94 o 
   2  21   6      390.69      360.28     78.33 o 
   3  21   6     1807.80     1734.62    152.55 o 
   4  21   6     1263.62     1043.36    110.26 o 
   5  21   6      807.18      820.76    176.97 o 
  -6  22   6       12.25      169.25     67.39 o 
  -5  22   6        3.38       99.81     60.32 o 
  -4  22   6      218.86      249.82     79.87 o 
  -3  22   6      122.49      186.37     55.38 o 
  -2  22   6      681.57      847.38     73.13 o 
  -1  22   6     3066.29     3082.77    148.57 o 
   0  22   6      242.58      385.21     64.48 o 
   1  22   6      789.83      867.82     85.85 o 
   2  22   6     1976.01     1596.11    121.70 o 
   3  22   6      212.52      237.06     61.42 o 
   4  22   6        0.94       31.20     46.35 o 
   5  22   6      288.34      245.06    119.74 o 
  -5  23   6      293.77      481.35    112.70 o 
  -4  23   6        5.40      -70.14     63.87 o 
  -3  23   6     1153.56     1222.92    103.42 o 
  -2  23   6     1038.87     1119.98     83.02 o 
  -1  23   6       21.37       -1.04     41.73 o 
   0  23   6     1542.06     1314.83    105.94 o 
   1  23   6      453.86      467.58     68.05 o 
   2  23   6        3.86       36.67     47.18 o 
   3  23   6      281.44      294.90     71.77 o 
   4  23   6      648.94      525.08     84.68 o 
   5  23   6      361.67      523.02     85.35 o 
  -5  24   6       28.87       25.07     71.81 o 
  -4  24   6      326.43      345.58     73.98 o 
  -3  24   6        0.91       56.11     39.74 o 
  -2  24   6      686.82      699.56     67.18 o 
  -1  24   6     1394.45     1486.42    116.47 o 
   0  24   6      439.80      519.30     73.54 o 
   1  24   6      169.79      140.76     61.60 o 
   2  24   6      299.66      356.63     99.75 o 
   3  24   6      309.52      226.95     65.61 o 
   4  24   6       28.26       51.88     76.77 o 
  -5  25   6      424.09      583.60     95.14 o 
  -4  25   6       24.58       39.40     66.56 o 
  -3  25   6      593.92      678.32    105.37 o 
  -2  25   6     1337.65     1414.89    117.69 o 
  -1  25   6      211.84      283.94     64.49 o 
   0  25   6       96.79      229.69     55.72 o 
   1  25   6      425.56      444.60     90.29 o 
   2  25   6       31.93       65.43     58.02 o 
   3  25   6        0.26       14.57     44.03 o 
   4  25   6      380.53      296.52     73.77 o 
  -4  26   6      566.92      695.09     77.83 o 
  -3  26   6       92.18      200.45     49.91 o 
  -2  26   6      625.43      795.27    103.43 o 
  -1  26   6     1414.51     1551.15    122.21 o 
   0  26   6     1215.09     1222.90    107.64 o 
   1  26   6        1.64       72.86     63.79 o 
   2  26   6      177.46      303.42    130.85 o 
   3  26   6      330.09      467.43     94.39 o 
   4  26   6       54.54        5.16     58.21 o 
  -4  27   6        8.57       81.75     50.41 o 
  -3  27   6      668.63      758.14     98.09 o 
  -2  27   6     1308.92     1216.89    116.34 o 
  -1  27   6       16.55       81.09     52.47 o 
   0  27   6       41.12       77.89     51.04 o 
   1  27   6      736.04      763.62    114.94 o 
   2  27   6       23.58       45.12     63.14 o 
   3  27   6       31.63      147.90     60.87 o 
  -4  28   6      271.42      220.80     74.88 o 
  -3  28   6       63.57      114.70     60.67 o 
  -2  28   6     1067.52     1139.33    112.53 o 
  -1  28   6     1067.11      940.69    100.22 o 
   0  28   6      713.72      536.01     81.14 o 
   1  28   6       24.46       74.33     66.56 o 
   2  28   6      277.34      402.91     84.70 o 
   3  28   6      354.47      440.40    101.63 o 
  -3  29   6      252.49      318.69     77.21 o 
  -2  29   6      440.11      764.39     96.98 o 
  -1  29   6       40.66       62.05     49.44 o 
   0  29   6       36.86       15.11     47.56 o 
   1  29   6      555.64      772.97    124.18 o 
   2  29   6       83.35       -5.37     64.24 o 
  -2  30   6      612.84      738.95    109.21 o 
  -1  30   6      420.35      526.71     82.76 o 
   0  30   6      351.23      452.30     94.49 o 
   1  30   6        0.52       91.17     91.89 o 
   2  30   6      353.48      338.21     94.74 o 
  -1  31   6       25.75      121.43     61.96 o 
   0  31   6       88.62      172.60     79.51 o 
   1  31   6      293.04      321.58     89.46 o 
  -8   1   7       24.75       67.62     44.88 o 
  -7   1   7       13.99      -25.02     43.42 o 
  -6   1   7       39.57       32.75     40.95 o 
  -5   1   7       37.78       11.04     34.91 o 
  -4   1   7      316.55      353.10     45.44 o 
  -3   1   7        2.58       44.83     31.71 o 
  -2   1   7       82.30       56.16     36.80 o 
  -1   1   7      234.03      173.89     37.77 o 
   0   1   7      987.08     1483.80     74.13 o 
   1   1   7     1185.00     1505.32     52.03 o 
   2   1   7      624.42      860.36     37.85 o 
   3   1   7        0.32       30.83     17.99 o 
   4   1   7      129.88      141.38     32.63 o 
   5   1   7        4.48       19.97     37.62 o 
   6   1   7       11.40       -4.66     36.67 o 
   7   1   7       27.41       86.23     49.46 o 
  -8   2   7       25.93       92.10     63.00 o 
  -7   2   7      153.47      138.94     47.30 o 
  -6   2   7      124.55       -2.22     38.01 o 
  -5   2   7      284.11      309.33     50.13 o 
  -4   2   7     1911.17     1910.55     79.82 o 
  -3   2   7     1056.15      701.86     62.27 o 
  -2   2   7     2694.39     2524.72     92.77 o 
  -1   2   7     1629.50     1554.77     81.97 o 
   0   2   7      226.30      259.12     52.52 o 
   1   2   7      212.50      248.44     24.58 o 
   2   2   7     1430.00     1667.44     53.55 o 
   3   2   7      187.98      370.98     29.10 o 
   4   2   7      295.86      352.22     39.73 o 
   5   2   7        1.33       12.25     34.09 o 
   6   2   7       21.21       46.73     39.42 o 
   7   2   7       30.16      151.17     98.75 o 
  -8   3   7        9.29       71.02     45.55 o 
  -7   3   7      414.07      309.16     57.77 o 
  -6   3   7      146.05       73.62     41.16 o 
  -5   3   7      629.56      547.65     59.96 o 
  -4   3   7     1316.90     1339.57     77.66 o 
  -3   3   7       18.65       57.49     33.02 o 
  -2   3   7      836.35      699.40     54.79 o 
  -1   3   7       29.81       88.78     32.41 o 
   0   3   7     3824.25     3340.12    123.84 o 
   1   3   7     1705.69     1325.08     47.18 o 
   2   3   7     1829.33     1431.33     59.84 o 
   3   3   7      296.09      333.50     43.70 o 
   4   3   7      153.23      186.13     34.98 o 
   5   3   7      500.58      538.89     59.71 o 
   6   3   7      311.11      317.41     50.68 o 
   7   3   7      108.54      163.20     57.64 o 
  -8   4   7       92.06       69.62     44.74 o 
  -7   4   7       75.00      111.65     46.78 o 
  -6   4   7      355.66      401.78     68.78 o 
  -5   4   7       49.04        0.76     44.26 o 
  -4   4   7     2145.76     1970.47     91.40 o 
  -3   4   7       86.93       31.40     31.34 o 
  -2   4   7     2105.91     1980.35    116.84 o 
  -1   4   7      674.01      585.32     44.94 o 
   0   4   7      288.96      310.62     43.63 o 
   1   4   7     4721.19     4802.90    103.28 o 
   2   4   7      611.18      818.90     71.11 o 
   3   4   7       10.71      176.34     31.59 o 
   4   4   7      439.68      373.38     41.46 o 
   5   4   7       64.83      145.44     40.54 o 
   6   4   7       37.86       38.40     48.16 o 
   7   4   7       19.57      -30.45     42.93 o 
  -8   5   7        7.19       17.92     46.09 o 
  -7   5   7      300.90      388.32     63.81 o 
  -6   5   7      554.07      621.84     65.65 o 
  -5   5   7      207.88      234.28     47.77 o 
  -4   5   7     1753.95     1779.26    104.19 o 
  -3   5   7     1983.74     1952.66     90.10 o 
  -2   5   7       76.52       19.79     31.59 o 
  -1   5   7     3991.78     3582.97    109.34 o 
   0   5   7     1116.78     1239.22     60.36 o 
   1   5   7      101.38      220.23     23.52 o 
   2   5   7       42.61       89.52     26.42 o 
   3   5   7      651.78      726.38     53.12 o 
   4   5   7      475.70      632.85     55.62 o 
   5   5   7      540.99      460.40     48.15 o 
   6   5   7      513.62      499.85     73.47 o 
   7   5   7      151.75      145.37     93.17 o 
  -8   6   7        2.44      -17.89     41.72 o 
  -7   6   7        2.95       -4.37     43.01 o 
  -6   6   7       13.41      -12.64     35.95 o 
  -5   6   7      185.83      112.64     49.10 o 
  -4   6   7       87.10      114.62     41.60 o 
  -3   6   7      967.30      744.35     65.71 o 
  -2   6   7     1413.67     1733.38     85.49 o 
  -1   6   7       75.23      119.24     23.66 o 
   0   6   7     2844.30     2891.44     95.89 o 
   1   6   7     1259.73     1103.83     53.93 o 
   2   6   7      431.89      351.58     37.00 o 
   3   6   7       13.93       22.10     27.99 o 
   4   6   7      893.22     1017.38     67.91 o 
   5   6   7        7.71       41.60     35.54 o 
   6   6   7        3.29       67.81     47.73 o 
   7   6   7        2.84      115.53     51.02 o 
  -8   7   7        4.55       -4.09     41.75 o 
  -7   7   7      105.36       76.44     43.30 o 
  -6   7   7      418.06      402.84     96.43 o 
  -5   7   7      744.47      659.20     84.31 o 
  -4   7   7     2713.54     2629.29    116.99 o 
  -3   7   7      604.33      479.65     57.50 o 
  -2   7   7      111.35       74.20     23.46 o 
  -1   7   7     4682.82     4709.65    115.35 o 
   0   7   7     7901.03     7074.91    162.58 o 
   1   7   7     1293.96     1055.45     75.06 o 
   2   7   7     1436.39     1533.35    125.03 o 
   3   7   7      638.46      637.41     51.49 o 
   4   7   7      107.64      147.24     35.88 o 
   5   7   7      314.31      348.03     53.10 o 
   6   7   7      141.11      103.82    101.11 o 
   7   7   7      102.06      154.87     52.84 o 
  -8   8   7       20.40        5.34     53.69 o 
  -7   8   7      127.72      157.22     52.75 o 
  -6   8   7      392.42      460.52     70.88 o 
  -5   8   7       47.85       -5.40     75.68 o 
  -4   8   7      472.85      379.05     58.87 o 
  -3   8   7      832.20     1140.12     80.68 o 
  -2   8   7      704.93      667.78     47.40 o 
  -1   8   7     1350.32     1658.87     95.63 o 
   0   8   7     1732.23     1828.72    122.07 o 
   1   8   7     8762.05     9387.61    206.54 o 
   2   8   7      667.96      528.37     41.31 o 
   3   8   7       90.82      258.28     39.34 o 
   4   8   7      773.51      552.63     71.54 o 
   5   8   7        2.45       70.45     41.40 o 
   6   8   7        5.76       46.20     53.91 o 
   7   8   7      151.70      214.83     70.84 o 
  -8   9   7       43.90       51.06     63.68 o 
  -7   9   7        5.34      -11.04     54.55 o 
  -6   9   7      401.41      381.39     70.42 o 
  -5   9   7     3647.12     4163.18    164.11 o 
  -4   9   7      652.00      656.85     96.57 o 
  -3   9   7       47.88      144.63     72.26 o 
  -2   9   7       38.07       88.84     35.79 o 
  -1   9   7        2.87       86.73     23.30 o 
   0   9   7     3334.32     3151.89     94.61 o 
   1   9   7      785.40     1151.31     58.01 o 
   2   9   7     1092.01     1031.13     78.21 o 
   3   9   7       70.14      192.20     49.72 o 
   4   9   7        0.80       -4.22     40.57 o 
   5   9   7       10.84       -1.77     55.44 o 
   6   9   7       76.48       74.11     50.08 o 
   7   9   7       12.19      179.43     61.90 o 
  -7  10   7      130.35      127.55     52.59 o 
  -6  10   7      476.37      401.76     68.78 o 
  -5  10   7      186.70      138.37     55.08 o 
  -4  10   7     2271.83     2346.47    123.15 o 
  -3  10   7      128.71       45.52     36.73 o 
  -2  10   7      171.06       97.40     27.81 o 
  -1  10   7      160.70      268.72     31.29 o 
   0  10   7      100.43       76.27     28.12 o 
   1  10   7     1813.10     1603.08     89.92 o 
   2  10   7     1186.31     1158.21     83.86 o 
   3  10   7      142.75      102.21     44.91 o 
   4  10   7      101.43       74.99     49.48 o 
   5  10   7       11.90      -12.40     43.75 o 
   6  10   7        4.44       12.08     51.20 o 
   7  10   7       48.26       30.09     48.71 o 
  -7  11   7        5.96       17.61     60.42 o 
  -6  11   7        3.26       14.72     43.47 o 
  -5  11   7     1297.70     1129.47     98.73 o 
  -4  11   7       86.63       78.01     45.59 o 
  -3  11   7      338.74      402.10     98.94 o 
  -2  11   7        1.57       41.89     27.29 o 
  -1  11   7      328.71      398.34     36.33 o 
   0  11   7       23.17       22.84     23.94 o 
   1  11   7        0.06       91.39     35.24 o 
   2  11   7      400.55      437.36     59.61 o 
   3  11   7      286.05      144.34     48.48 o 
   4  11   7      845.25      714.00     80.64 o 
   5  11   7       46.84       23.39     43.41 o 
   6  11   7      121.03      122.92     49.89 o 
  -7  12   7       99.77      166.57     86.32 o 
  -6  12   7       79.57       66.62     56.53 o 
  -5  12   7        9.57       18.21     44.70 o 
  -4  12   7     1543.97     1519.44    127.18 o 
  -3  12   7        9.71       14.00     37.70 o 
  -2  12   7      418.37      552.61     59.17 o 
  -1  12   7       30.35       43.62     24.36 o 
   0  12   7      728.40      781.36     55.89 o 
   1  12   7     3545.05     3031.75     97.95 o 
   2  12   7       21.62       34.09     39.84 o 
   3  12   7     1834.53     1654.87    109.40 o 
   4  12   7     1490.54     1610.69    115.98 o 
   5  12   7       21.40       50.91     47.20 o 
   6  12   7        3.13       49.49     43.28 o 
  -7  13   7       11.60       54.83     48.09 o 
  -6  13   7      145.29      184.17     62.43 o 
  -5  13   7       37.36       -5.48     45.20 o 
  -4  13   7     1412.45     1433.22    107.80 o 
  -3  13   7       73.92      141.05     45.69 o 
  -2  13   7      111.99      132.95     42.07 o 
  -1  13   7     2287.52     2126.14     77.38 o 
   0  13   7       28.62       37.74     20.16 o 
   1  13   7        5.19      146.63     36.49 o 
   2  13   7      896.54      714.32     75.53 o 
   3  13   7      102.23      206.17     58.60 o 
   4  13   7     2587.27     2358.00    136.91 o 
   5  13   7      240.06      289.24     63.93 o 
   6  13   7       28.58       93.57     50.81 o 
  -7  14   7      126.86      116.52     59.44 o 
  -6  14   7      313.31      399.11     72.55 o 
  -5  14   7       64.41      114.58     57.11 o 
  -4  14   7      124.87      133.61     55.47 o 
  -3  14   7      112.10      123.25     50.73 o 
  -2  14   7      495.07      583.08     64.10 o 
  -1  14   7      917.95      899.58     77.71 o 
   0  14   7      987.44     1108.58     49.38 o 
   1  14   7     3512.13     3196.60    106.29 o 
   2  14   7       46.19       84.78     44.73 o 
   3  14   7      616.69      649.76     80.43 o 
   4  14   7     1335.46     1374.59    132.81 o 
   5  14   7       27.68       95.39     50.22 o 
   6  14   7        0.02       71.58    103.35 o 
  -7  15   7        0.81      -28.04     48.89 o 
  -6  15   7      140.04      173.65     58.43 o 
  -5  15   7      293.55      349.36     70.18 o 
  -4  15   7       57.51       82.51     54.86 o 
  -3  15   7      173.63      101.62     47.26 o 
  -2  15   7      345.18      386.02     57.04 o 
  -1  15   7        9.92       36.18     23.81 o 
   0  15   7        1.93       36.88     20.22 o 
   1  15   7      430.19      466.32     51.24 o 
   2  15   7       97.64      158.27     51.97 o 
   3  15   7        1.38       82.45     53.31 o 
   4  15   7      414.23      357.00     72.16 o 
   5  15   7      112.78      158.09     57.65 o 
   6  15   7       45.72       54.83     70.28 o 
  -7  16   7       97.62       79.10     66.52 o 
  -6  16   7      509.88      457.02     74.80 o 
  -5  16   7       40.48       -3.41     46.09 o 
  -4  16   7       63.75       54.00     46.35 o 
  -3  16   7       30.28       28.59     47.33 o 
  -2  16   7      718.16      527.98     68.09 o 
  -1  16   7     1549.75     1965.10     87.94 o 
   0  16   7     1769.52     1771.97    127.34 o 
   1  16   7     3131.53     2793.47    102.78 o 
   2  16   7      484.72      546.17     73.16 o 
   3  16   7      224.14      252.98     63.38 o 
   4  16   7      923.93      736.26     92.02 o 
   5  16   7      269.80      376.42     69.95 o 
   6  16   7        4.97       65.06     50.85 o 
  -7  17   7       28.70       71.22    132.45 o 
  -6  17   7        0.15       10.02     53.99 o 
  -5  17   7      211.43      319.33     70.42 o 
  -4  17   7      726.43      696.28     86.83 o 
  -3  17   7      741.31      963.20     90.68 o 
  -2  17   7      680.65      523.70     66.66 o 
  -1  17   7      370.30      478.42     51.18 o 
   0  17   7       62.92       90.35     40.67 o 
   1  17   7      866.52      988.77     72.47 o 
   2  17   7      219.15      181.65     53.42 o 
   3  17   7       20.11      -52.10     47.01 o 
   4  17   7       23.36       77.91     63.42 o 
   5  17   7        0.14        4.06     51.36 o 
   6  17   7       42.02      138.45     55.55 o 
  -6  18   7       22.74      109.04     58.69 o 
  -5  18   7       89.48      153.58     59.02 o 
  -4  18   7        2.94       52.25     49.20 o 
  -3  18   7     1333.88     1139.17    101.00 o 
  -2  18   7      848.49      874.01    107.33 o 
  -1  18   7       33.68       45.69     29.62 o 
   0  18   7     1466.01     1737.63     92.20 o 
   1  18   7     1104.49     1245.10     78.68 o 
   2  18   7      140.10       86.01     49.63 o 
   3  18   7      616.86      567.99     77.55 o 
   4  18   7      142.45      159.93     57.18 o 
   5  18   7      338.87      310.18     72.85 o 
  -6  19   7       88.36       45.46     52.87 o 
  -5  19   7       52.40       60.84     55.35 o 
  -4  19   7     1835.90     1958.29    196.74 o 
  -3  19   7       31.61       31.62     51.03 o 
  -2  19   7     1484.93     1691.07    158.95 o 
  -1  19   7     1445.84     1282.96     84.74 o 
   0  19   7      126.68      114.36     43.12 o 
   1  19   7      144.08      105.78     38.81 o 
   2  19   7        0.82       61.91     45.70 o 
   3  19   7      207.31      238.28     62.99 o 
   4  19   7      419.95      438.43     89.27 o 
   5  19   7        0.38       18.10     56.97 o 
  -6  20   7        2.24        4.47     53.70 o 
  -5  20   7        7.47      -14.60     46.79 o 
  -4  20   7       18.70       46.30     54.19 o 
  -3  20   7     1969.20     1879.98    121.75 o 
  -2  20   7      546.08      635.45     62.90 o 
  -1  20   7       45.38       32.76     48.62 o 
   0  20   7      792.89      583.75     66.22 o 
   1  20   7      128.48      177.84     47.14 o 
   2  20   7      127.32      130.07     52.55 o 
   3  20   7      445.19      646.63     88.29 o 
   4  20   7       46.45       51.50     52.22 o 
   5  20   7      361.85      563.63    100.11 o 
  -6  21   7       71.51       24.06     54.37 o 
  -5  21   7       45.49      105.91     84.20 o 
  -4  21   7     1049.57      804.13     92.52 o 
  -3  21   7        4.33        9.18     46.18 o 
  -2  21   7      808.00      858.21     73.06 o 
  -1  21   7     3669.38     4052.12    174.76 o 
   0  21   7      120.20      103.58     53.98 o 
   1  21   7       24.79       36.33     55.91 o 
   2  21   7       54.68       46.17     48.18 o 
   3  21   7      529.61      373.35     73.05 o 
   4  21   7      290.29      213.53     62.58 o 
   5  21   7       88.33      102.46     66.15 o 
  -6  22   7       51.85      139.38     65.17 o 
  -5  22   7       13.20       26.15     80.21 o 
  -4  22   7       43.50       42.41     78.73 o 
  -3  22   7      949.59     1191.28    126.60 o 
  -2  22   7      371.37      458.92     57.79 o 
  -1  22   7       49.38       -3.74     47.14 o 
   0  22   7      545.69      489.63     68.77 o 
   1  22   7        0.88      -13.59     51.20 o 
   2  22   7      325.32      478.00    152.44 o 
   3  22   7       78.89      124.63     53.86 o 
   4  22   7       65.69       -5.71     51.33 o 
   5  22   7      187.71      144.67     64.15 o 
  -5  23   7       56.22       93.96     59.62 o 
  -4  23   7      755.33      815.03    114.75 o 
  -3  23   7        0.22       47.52     35.51 o 
  -2  23   7      571.75      433.00     73.49 o 
  -1  23   7     1364.33     1280.83    142.75 o 
   0  23   7       51.09       67.58     46.08 o 
   1  23   7        9.27       18.17     45.34 o 
   2  23   7      931.09      950.27    182.11 o 
   3  23   7      293.35      123.98     61.37 o 
   4  23   7       62.66      123.92     57.48 o 
  -5  24   7        9.96      -38.14     52.58 o 
  -4  24   7       11.05       90.33     59.32 o 
  -3  24   7      120.90       83.63     41.06 o 
  -2  24   7       34.63       84.64     54.52 o 
  -1  24   7       70.65       89.95     53.99 o 
   0  24   7      423.74      570.07     75.84 o 
   1  24   7      169.25      224.72    159.16 o 
   2  24   7       83.60       83.58     52.65 o 
   3  24   7      305.22      233.16    106.32 o 
   4  24   7       56.26      150.07     55.95 o 
  -5  25   7       24.78        5.03     59.27 o 
  -4  25   7      175.48      185.37     68.13 o 
  -3  25   7       13.27       33.30     52.60 o 
  -2  25   7       11.70       -3.04     48.39 o 
  -1  25   7      345.63      290.80     63.47 o 
   0  25   7       14.68        8.39     44.96 o 
   1  25   7       21.04      -11.20     58.78 o 
   2  25   7      643.93      634.81     91.91 o 
   3  25   7      253.04      214.97     68.66 o 
   4  25   7        9.71       37.62     70.13 o 
  -4  26   7       26.87      132.34     49.49 o 
  -3  26   7        2.75       17.35     49.98 o 
  -2  26   7       14.42      125.39     59.93 o 
  -1  26   7        2.39       52.86     54.52 o 
   0  26   7      200.49      192.00     54.71 o 
   1  26   7       92.27      123.00     70.76 o 
   2  26   7       40.20       87.12    101.22 o 
   3  26   7      308.41      355.10     80.62 o 
  -4  27   7       20.51       65.12     49.08 o 
  -3  27   7       24.52       23.38     52.48 o 
  -2  27   7       18.29       54.71     58.54 o 
  -1  27   7      314.03      353.38     73.56 o 
   0  27   7       86.05      101.11     74.83 o 
   1  27   7        2.76       47.67     63.28 o 
   2  27   7      353.30      269.73    173.63 o 
   3  27   7      247.32      391.52    117.84 o 
  -3  28   7      126.67      221.87     68.70 o 
  -2  28   7      153.73      186.05     60.31 o 
  -1  28   7        0.00      -64.67     43.11 o 
   0  28   7       61.79      174.41     78.55 o 
   1  28   7      469.73      540.37    104.13 o 
   2  28   7       48.99       85.58     55.62 o 
  -3  29   7        0.85       68.20     77.13 o 
  -2  29   7        2.63       27.38     86.38 o 
  -1  29   7      163.88      251.36     68.61 o 
   0  29   7      545.25      626.85    112.39 o 
   1  29   7       32.39      169.59     75.61 o 
   2  29   7      316.80      308.23     74.64 o 
  -2  30   7      603.11      640.27     94.95 o 
  -1  30   7       42.20       23.87     49.54 o 
   0  30   7      124.36       98.87     91.89 o 
   1  30   7     1245.44     1258.63    154.23 o 
  -8   0   8      162.07      315.56     87.29 o 
  -7   0   8      283.91      201.83     80.73 o 
  -6   0   8     1161.67     1135.80    122.94 o 
  -5   0   8      270.69      248.25     89.25 o 
  -4   0   8      821.49      549.81     78.61 o 
  -3   0   8      403.40      785.10    106.43 o 
  -2   0   8     1455.60     1319.07    132.31 o 
  -1   0   8       43.35       72.49     51.34 o 
   0   0   8      408.39      491.81     72.35 o 
   1   0   8      269.45      258.58    132.31 o 
   2   0   8     7858.26     6973.54    219.62 o 
   3   0   8       36.71      728.59     53.46 o 
   4   0   8     1585.74     1461.05    120.23 o 
   5   0   8      773.80     1180.00    118.11 o 
   6   0   8      591.89      470.79    100.52 o 
   7   0   8      113.24      236.93     99.48 o 
  -8   1   8       99.01      102.49     47.58 o 
  -7   1   8      898.61      931.86     86.33 o 
  -6   1   8      665.27      527.38     65.16 o 
  -5   1   8      348.95      371.56     51.86 o 
  -4   1   8     1366.37     1483.20     81.93 o 
  -3   1   8     6352.36     5860.98    175.64 o 
  -2   1   8     9437.46     8674.99    279.33 o 
  -1   1   8       73.00      175.82     39.79 o 
   0   1   8    16874.48    17736.56    488.68 o 
   1   1   8     8697.82     8619.50    185.71 o 
   2   1   8      261.69      545.71     39.63 o 
   3   1   8     8169.85     8189.22    152.92 o 
   4   1   8     1640.23     1653.85    173.42 o 
   5   1   8     1771.34     1737.56    122.62 o 
   6   1   8       44.72      152.15     44.51 o 
   7   1   8      598.51      679.20    105.64 o 
  -8   2   8      357.89      289.01     81.21 o 
  -7   2   8      118.88      125.18     53.57 o 
  -6   2   8     1415.79     1366.44     94.82 o 
  -5   2   8      741.97      624.75    101.65 o 
  -4   2   8     2399.44     2448.58     95.28 o 
  -3   2   8      255.80      495.45     56.77 o 
  -2   2   8      110.76      162.80     46.06 o 
  -1   2   8    34130.30    33268.05    883.91 o 
   0   2   8     1983.41     2114.70     96.56 o 
   1   2   8     1861.06     2720.35     79.61 o 
   2   2   8    10475.07    11259.54    210.55 o 
   3   2   8      563.73      842.17     40.68 o 
   4   2   8     1211.52     1494.08     71.18 o 
   5   2   8      911.14     1180.78     85.95 o 
   6   2   8      496.39      612.62     80.18 o 
   7   2   8      109.82      138.52     58.46 o 
  -8   3   8       12.45       14.28     44.41 o 
  -7   3   8     1615.37     1665.45    112.18 o 
  -6   3   8      350.93      445.62     60.44 o 
  -5   3   8      225.39      228.15     46.90 o 
  -4   3   8     1330.16     1424.56     94.28 o 
  -3   3   8     5021.23     4990.21    158.44 o 
  -2   3   8     8083.32     8662.73    309.33 o 
  -1   3   8      243.96      456.53    122.01 o 
   0   3   8    34987.20    35486.65    931.39 o 
   1   3   8    11090.47    10798.11    203.06 o 
   2   3   8      582.83      758.95     38.58 o 
   3   3   8     4517.59     4616.57    169.27 o 
   4   3   8     4324.28     4727.00    123.98 o 
   5   3   8     2656.23     2632.82    116.47 o 
   6   3   8       36.33       75.92     56.32 o 
   7   3   8      307.04      231.45     61.77 o 
  -8   4   8      173.96      210.19     56.10 o 
  -7   4   8        0.38      -43.15     41.33 o 
  -6   4   8      653.42      794.61     74.03 o 
  -5   4   8     2431.64     2175.20    110.73 o 
  -4   4   8     3356.80     2987.02    123.84 o 
  -3   4   8        1.78       17.61     31.34 o 
  -2   4   8     3310.56     2919.69    131.52 o 
  -1   4   8    30078.88    31181.26    676.69 o 
   0   4   8     4937.65     5143.10    124.42 o 
   1   4   8      937.42     1205.54     67.50 o 
   2   4   8     5707.56     5646.26    120.30 o 
   3   4   8     4010.88     3841.32    170.75 o 
   4   4   8      504.62      757.03     65.60 o 
   5   4   8      507.04      767.49     96.29 o 
   6   4   8     1005.59     1032.32    111.92 o 
   7   4   8      150.63      260.29     70.14 o 
  -8   5   8      156.73      116.59     62.37 o 
  -7   5   8      377.76      240.20     57.06 o 
  -6   5   8     1369.95     1412.66     95.65 o 
  -5   5   8      528.08      474.56     69.90 o 
  -4   5   8     3151.77     3148.49    144.77 o 
  -3   5   8    14669.55    13515.78    337.20 o 
  -2   5   8     3286.72     3028.82     88.51 o 
  -1   5   8     2030.78     1940.91    189.40 o 
   0   5   8     9921.00     9074.46    227.16 o 
   1   5   8     7552.30     6007.08    126.72 o 
   2   5   8      837.25      694.08     49.49 o 
   3   5   8       24.78      443.51     58.98 o 
   4   5   8     5187.65     5326.67    150.38 o 
   5   5   8     4044.00     3515.98    152.16 o 
   6   5   8       24.11       88.71     54.61 o 
   7   5   8      265.03      358.31    165.58 o 
  -8   6   8      235.95      200.18     59.20 o 
  -7   6   8       98.46      122.56     43.68 o 
  -6   6   8      285.14      194.46     57.72 o 
  -5   6   8     7528.20     7130.02    281.18 o 
  -4   6   8     8470.15     7526.39    225.93 o 
  -3   6   8      383.69      373.40     52.80 o 
  -2   6   8    11951.60    11458.41    240.52 o 
  -1   6   8     8895.62     8435.03    215.95 o 
   0   6   8     8262.96     7520.13    196.02 o 
   1   6   8      700.74      739.46     40.72 o 
   2   6   8     8412.07     7754.98    195.19 o 
   3   6   8     7520.11     7485.04    182.49 o 
   4   6   8     2393.26     2571.04    203.29 o 
   5   6   8      777.21      822.55    100.16 o 
   6   6   8     1322.63     1192.79    127.28 o 
   7   6   8      165.77      286.98     81.54 o 
  -8   7   8      117.81       61.99     54.02 o 
  -7   7   8       48.49      128.13     53.30 o 
  -6   7   8     1305.32     1143.73    102.56 o 
  -5   7   8       17.69      101.72     50.28 o 
  -4   7   8     1127.54      998.11     86.37 o 
  -3   7   8     9975.54     9880.47    394.81 o 
  -2   7   8     2954.42     2569.53    101.83 o 
  -1   7   8     3258.05     3269.94    131.77 o 
   0   7   8     3246.84     3442.43     99.84 o 
   1   7   8     6993.04     7170.43    145.22 o 
   2   7   8        2.14      111.78     32.12 o 
   3   7   8      458.30      779.48     58.50 o 
   4   7   8     5915.29     5131.18    185.51 o 
   5   7   8      515.51      609.55    104.55 o 
   6   7   8      102.08      159.97     53.10 o 
  -8   8   8      259.88      267.94     99.60 o 
  -7   8   8       67.33       72.26     50.07 o 
  -6   8   8       55.10       18.90     36.75 o 
  -5   8   8     5357.42     5106.83    322.29 o 
  -4   8   8     5308.79     5748.91    190.77 o 
  -3   8   8     2204.00     2543.12    109.34 o 
  -2   8   8    14299.00    14077.08    290.17 o 
  -1   8   8     5361.75     4916.74    122.67 o 
   0   8   8     4088.56     3942.47    110.56 o 
   1   8   8     3557.77     3589.11     88.12 o 
   2   8   8     6179.47     6217.57    152.55 o 
   3   8   8     8410.61     7343.00    222.28 o 
   4   8   8     1073.04     1595.54    105.09 o 
   5   8   8     1394.45     1219.07    111.01 o 
   6   8   8     1449.90     1535.40    128.75 o 
  -7   9   8       12.48       33.31     45.68 o 
  -6   9   8      522.00      439.11     72.19 o 
  -5   9   8        6.16        9.89     47.10 o 
  -4   9   8      223.58      389.85     64.19 o 
  -3   9   8     5810.81     5896.10    185.77 o 
  -2   9   8     1288.12     1385.57     72.01 o 
  -1   9   8     3306.30     3355.26     95.24 o 
   0   9   8     3508.75     3314.22     99.80 o 
   1   9   8     2067.26     1778.56     72.65 o 
   2   9   8      171.02      255.54     49.90 o 
   3   9   8      583.30      882.35    146.19 o 
   4   9   8     5740.07     5777.78    197.96 o 
   5   9   8        6.27      154.54    109.13 o 
   6   9   8      495.13      617.73     96.71 o 
  -7  10   8      189.70      276.14     65.78 o 
  -6  10   8      136.55      108.99     53.88 o 
  -5  10   8     4614.93     4502.70    217.30 o 
  -4  10   8     3782.25     3136.04    137.40 o 
  -3  10   8      671.27      777.59     74.57 o 
  -2  10   8    11570.21    11335.20    369.76 o 
  -1  10   8     2415.66     2157.93     72.39 o 
   0  10   8     2998.91     2760.76     89.59 o 
   1  10   8     1813.21     1648.27    130.71 o 
   2  10   8     3748.08     3568.28    137.05 o 
   3  10   8     6073.94     5722.13    225.03 o 
   4  10   8        0.55      241.22     56.96 o 
   5  10   8     1731.01     1480.43    114.40 o 
   6  10   8     2048.76     1960.66    141.60 o 
  -7  11   8       26.42       34.43     45.17 o 
  -6  11   8      652.98      738.86     91.92 o 
  -5  11   8       34.05        6.04     48.75 o 
  -4  11   8      937.90      842.77     87.00 o 
  -3  11   8     2559.40     2439.26    117.62 o 
  -2  11   8      120.08      158.22     40.72 o 
  -1  11   8     4190.54     3876.11    116.31 o 
   0  11   8     1228.18     1318.58     68.78 o 
   1  11   8     1291.44     1159.09     64.66 o 
   2  11   8       34.69      187.59     48.69 o 
   3  11   8     2587.59     2446.80    125.11 o 
   4  11   8     4622.12     4237.14    201.71 o 
   5  11   8       14.92       80.70     44.63 o 
   6  11   8      387.80      436.55     95.03 o 
  -7  12   8      343.05      254.30     61.21 o 
  -6  12   8       66.36       65.63     53.36 o 
  -5  12   8     2558.33     2362.99    138.33 o 
  -4  12   8     1806.62     1878.81    151.36 o 
  -3  12   8      348.57      427.94     61.08 o 
  -2  12   8     5766.39     5443.87    141.69 o 
  -1  12   8     3599.41     3597.30    103.70 o 
   0  12   8     4801.13     4313.20    123.99 o 
   1  12   8      770.15      795.47     64.18 o 
   2  12   8     4280.57     3691.20    144.76 o 
   3  12   8     2770.36     2407.13    167.95 o 
   4  12   8      279.33      352.06     84.62 o 
   5  12   8      738.51      758.90     88.88 o 
   6  12   8      928.42      943.71    105.95 o 
  -7  13   8      141.73      355.96     75.02 o 
  -6  13   8      926.05      842.86     98.67 o 
  -5  13   8       20.76      106.76     52.74 o 
  -4  13   8     1385.19     1233.57    102.08 o 
  -3  13   8     2204.61     2269.15    116.73 o 
  -2  13   8     1942.50     1799.52     78.12 o 
  -1  13   8       48.70       82.14     29.32 o 
   0  13   8     1437.02     1492.78     77.09 o 
   1  13   8     4848.81     4466.04    163.82 o 
   2  13   8       61.65       85.67     47.80 o 
   3  13   8     4051.32     3661.07    153.20 o 
   4  13   8     3241.03     2865.34    146.39 o 
   5  13   8       46.95      117.41     48.52 o 
   6  13   8      150.60      131.97     98.29 o 
  -7  14   8      332.07      393.20     79.36 o 
  -6  14   8       37.99       16.21     48.46 o 
  -5  14   8     1880.20     2087.97    189.65 o 
  -4  14   8     1492.50     1595.41    114.32 o 
  -3  14   8       13.19       32.93     42.25 o 
  -2  14   8     1063.39     1117.81     82.87 o 
  -1  14   8     4532.89     4098.86    202.26 o 
   0  14   8     5276.70     5029.24    142.50 o 
   1  14   8      588.43      529.47     53.75 o 
   2  14   8     4408.76     3685.35    151.30 o 
   3  14   8     1972.67     1738.04    129.42 o 
   4  14   8       20.77       57.03     50.94 o 
   5  14   8      335.01      323.99     68.17 o 
   6  14   8      176.71      202.99     75.54 o 
  -7  15   8      514.60      435.58     80.74 o 
  -6  15   8      829.03      783.50     96.53 o 
  -5  15   8        3.60        1.91     59.67 o 
  -4  15   8     3076.19     3135.59    208.48 o 
  -3  15   8     4131.36     4345.97    215.96 o 
  -2  15   8     4592.42     4729.85    162.85 o 
  -1  15   8     1090.28     1084.70     80.14 o 
   0  15   8     5974.99     5825.96    161.37 o 
   1  15   8     7910.01     6545.22    184.35 o 
   2  15   8      226.16      247.90     58.23 o 
   3  15   8     3891.10     3450.26    156.42 o 
   4  15   8     1677.66     1624.73    243.25 o 
   5  15   8      160.98      251.82     90.21 o 
   6  15   8       11.76       48.83     50.62 o 
  -7  16   8      119.28      109.42    103.05 o 
  -6  16   8      608.95      642.82    153.92 o 
  -5  16   8     1686.55     1704.43    126.91 o 
  -4  16   8     1534.42     1428.99    111.27 o 
  -3  16   8      390.77      434.14     72.75 o 
  -2  16   8      523.13      621.72     70.76 o 
  -1  16   8     6147.94     5900.70    141.07 o 
   0  16   8     1159.62     1198.19     78.10 o 
   1  16   8      423.32      593.35     57.52 o 
   2  16   8     5253.62     4731.53    220.79 o 
   3  16   8     1323.08     1364.19    112.75 o 
   4  16   8        0.77       27.97     53.24 o 
   5  16   8       37.77       40.51     44.37 o 
   6  16   8       18.19       41.21     50.27 o 
  -6  17   8      597.39      628.71     85.96 o 
  -5  17   8       51.94       64.46    101.54 o 
  -4  17   8     2590.36     2800.30    189.86 o 
  -3  17   8     3858.64     3668.83    151.77 o 
  -2  17   8     1871.72     1891.93    126.04 o 
  -1  17   8       33.82      146.24     42.89 o 
   0  17   8     7262.81     6248.77    174.50 o 
   1  17   8     6557.00     6329.20    174.37 o 
   2  17   8     1213.88     1386.73    107.87 o 
   3  17   8     2738.64     2366.97    141.86 o 
   4  17   8     1121.77     1089.89    114.83 o 
   5  17   8      595.96      677.78     88.85 o 
  -6  18   8      621.78      662.18     94.07 o 
  -5  18   8      453.20      519.54     80.13 o 
  -4  18   8     1568.75     1522.05    117.90 o 
  -3  18   8      110.31      128.36     53.71 o 
  -2  18   8      200.79      226.10     62.76 o 
  -1  18   8     6816.98     6620.85    241.80 o 
   0  18   8        3.15       42.46     39.29 o 
   1  18   8      718.73      789.96     83.96 o 
   2  18   8     4939.84     4393.38    174.96 o 
   3  18   8     1103.94     1115.15    108.29 o 
   4  18   8        2.67       86.04     55.23 o 
   5  18   8      192.12      171.76     70.23 o 
  -6  19   8      285.10      428.99     81.21 o 
  -5  19   8       94.96      239.76     62.26 o 
  -4  19   8      683.34      599.96    130.03 o 
  -3  19   8     2436.08     2367.97    129.31 o 
  -2  19   8     1831.93     1725.94    171.98 o 
  -1  19   8       67.21      165.68     59.35 o 
   0  19   8     5516.54     5586.37    166.74 o 
   1  19   8     3286.39     3428.78    313.80 o 
   2  19   8      435.53      441.75     71.88 o 
   3  19   8     2069.97     2137.52    143.40 o 
   4  19   8     1237.29     1099.79    114.06 o 
   5  19   8      670.15      569.05     90.80 o 
  -6  20   8       81.68       72.73     57.75 o 
  -5  20   8        5.02      -50.88     52.37 o 
  -4  20   8     1025.11     1128.27    108.81 o 
  -3  20   8        1.66       23.74     41.16 o 
  -2  20   8      196.11      340.08     48.48 o 
  -1  20   8     2609.60     2711.55    287.80 o 
   0  20   8       49.28      -52.64     35.55 o 
   1  20   8      362.60      302.18     74.28 o 
   2  20   8     2903.59     2651.60    151.04 o 
   3  20   8      475.26      547.00     81.18 o 
   4  20   8        4.85       98.73     61.15 o 
   5  20   8      590.36      581.34     90.99 o 
  -6  21   8      277.63      347.12     81.55 o 
  -5  21   8      222.70      306.39     72.56 o 
  -4  21   8       76.59       83.16     49.55 o 
  -3  21   8     1862.47     1925.00    246.39 o 
  -2  21   8     1541.33     1382.24    113.99 o 
  -1  21   8        1.11       -8.74     53.00 o 
   0  21   8      731.31      807.39     91.30 o 
   1  21   8      639.17      657.87     86.13 o 
   2  21   8       17.57        7.92     50.99 o 
   3  21   8     1312.91     1063.22    109.22 o 
   4  21   8      774.65      729.14    100.70 o 
   5  21   8      268.08      251.48     71.95 o 
  -5  22   8       34.78      116.55     64.91 o 
  -4  22   8      588.58      555.73     84.66 o 
  -3  22   8       22.14       30.02     50.36 o 
  -2  22   8      910.88      941.54    101.09 o 
  -1  22   8      891.43     1043.16    169.27 o 
   0  22   8       23.38       26.52     46.15 o 
   1  22   8      112.11      142.73     51.37 o 
   2  22   8     1097.52     1156.83    111.44 o 
   3  22   8      318.15      363.75     76.03 o 
   4  22   8        5.65      131.06     50.89 o 
  -5  23   8      191.19      243.53     90.69 o 
  -4  23   8      168.98      396.18     72.55 o 
  -3  23   8     1766.38     1875.10    112.77 o 
  -2  23   8      563.14      716.79     87.92 o 
  -1  23   8       69.22       57.24     46.71 o 
   0  23   8      354.77      343.13     95.38 o 
   1  23   8      161.00      172.87     58.69 o 
   2  23   8      148.83      154.52     60.83 o 
   3  23   8      252.10      248.22     63.44 o 
   4  23   8      521.34      581.76     87.34 o 
  -5  24   8      372.94      434.01     84.21 o 
  -4  24   8      418.89      506.00     85.89 o 
  -3  24   8       34.87       79.75     50.64 o 
  -2  24   8     1017.85      869.03    127.02 o 
  -1  24   8     1262.97     1253.54    114.32 o 
   0  24   8       55.46       79.62     48.73 o 
   1  24   8      503.47      498.82     79.35 o 
   2  24   8      433.38      343.07     74.09 o 
   3  24   8      582.89      770.91     98.11 o 
   4  24   8       39.28       65.16     61.83 o 
  -4  25   8      323.40      355.42     86.91 o 
  -3  25   8     1090.15      889.22    105.09 o 
  -2  25   8      570.93      568.65     84.28 o 
  -1  25   8      118.69      109.41     56.72 o 
   0  25   8      955.50     1179.27    105.70 o 
   1  25   8      417.16      497.29     91.26 o 
   2  25   8       40.74       86.10     51.97 o 
   3  25   8       37.60       71.52     59.29 o 
  -4  26   8      389.14      393.97    110.73 o 
  -3  26   8       60.14       69.87     55.05 o 
  -2  26   8     1332.03     1540.10    133.74 o 
  -1  26   8     1148.27     1376.79    121.61 o 
   0  26   8      515.85      533.56    100.55 o 
   1  26   8      342.31      349.55    148.10 o 
   2  26   8      552.21      601.22     90.15 o 
   3  26   8      966.99      976.46    126.92 o 
  -4  27   8      350.84      409.11    141.29 o 
  -3  27   8      616.80      559.04     91.78 o 
  -2  27   8      287.15      237.32     73.42 o 
  -1  27   8      122.79      146.77     63.32 o 
   0  27   8      207.85      311.24     82.52 o 
   1  27   8      500.27      649.43    107.65 o 
   2  27   8        2.16       86.51    105.39 o 
  -3  28   8      149.66      235.60     68.53 o 
  -2  28   8      710.76      857.67    105.98 o 
  -1  28   8      370.10      403.22     85.65 o 
   0  28   8      822.73      892.45    143.93 o 
   1  28   8       70.72      107.02     71.09 o 
   2  28   8      542.81      548.79    106.16 o 
  -2  29   8      302.92      561.48    155.56 o 
  -1  29   8        1.64       21.51     51.75 o 
   0  29   8      165.27      151.63     71.85 o 
   1  29   8      442.22      478.60    198.95 o 
  -1  30   8      285.97      273.92     70.69 o 
   0  30   8      265.36      477.34    156.24 o 
  -8   1   9       14.84        9.73     43.01 o 
  -7   1   9      173.55      159.32     50.82 o 
  -6   1   9      107.50      185.93     51.29 o 
  -5   1   9      211.98      218.86     45.67 o 
  -4   1   9      205.61      323.05     47.39 o 
  -3   1   9       25.94       21.27     38.41 o 
  -2   1   9     1119.09     1113.40     91.31 o 
  -1   1   9       17.68        3.72     37.43 o 
   0   1   9       37.01       15.61     26.03 o 
   1   1   9     1788.95     1469.02     60.30 o 
   2   1   9      131.77      111.44     22.45 o 
   3   1   9       24.25       66.06     29.71 o 
   4   1   9        0.50       21.13     38.80 o 
   5   1   9      378.19      429.27     55.39 o 
   6   1   9       33.38       85.95     49.61 o 
  -8   2   9       70.00       42.12     48.51 o 
  -7   2   9       59.11       16.82     44.49 o 
  -6   2   9      243.55      219.43     48.95 o 
  -5   2   9      553.78      483.95     58.54 o 
  -4   2   9       40.97      147.21     46.23 o 
  -3   2   9       80.46       99.01     36.15 o 
  -2   2   9     3754.93     3827.81    159.48 o 
  -1   2   9      801.64      932.27     79.33 o 
   0   2   9     3083.04     3168.51    128.45 o 
   1   2   9     1174.07     1232.10     62.17 o 
   2   2   9      642.97      571.72     38.36 o 
   3   2   9     1038.15     1053.94     83.58 o 
   4   2   9       63.73      105.88     39.09 o 
   5   2   9       20.80      266.28     47.48 o 
   6   2   9      647.37      676.80     87.76 o 
  -8   3   9        1.38      -68.67     45.78 o 
  -7   3   9      387.16      414.99     66.43 o 
  -6   3   9       18.75       58.19     49.14 o 
  -5   3   9       52.66      120.30     42.55 o 
  -4   3   9     1172.46     1242.10     91.38 o 
  -3   3   9       26.73       -2.70     30.55 o 
  -2   3   9        3.91       39.29     38.50 o 
  -1   3   9       18.29      102.62     39.30 o 
   0   3   9       90.51      101.80     35.41 o 
   1   3   9     5852.12     5843.47    127.75 o 
   2   3   9      581.81      633.60     38.66 o 
   3   3   9       39.67      140.66     34.59 o 
   4   3   9        5.19       87.16     38.65 o 
   5   3   9     1843.24     1671.87    119.12 o 
   6   3   9        4.14      127.26     53.72 o 
  -8   4   9       26.39        5.29     45.22 o 
  -7   4   9        8.28       18.41     40.88 o 
  -6   4   9        0.15      -20.17     41.71 o 
  -5   4   9      564.04      501.95     61.63 o 
  -4   4   9        4.49      -29.95     35.39 o 
  -3   4   9       22.16       20.98     33.96 o 
  -2   4   9     2057.50     1861.81    110.71 o 
  -1   4   9     2928.86     2768.44    126.30 o 
   0   4   9     1563.31     1364.47     71.28 o 
   1   4   9     4953.47     5289.34    117.78 o 
   2   4   9        1.06      125.29     22.57 o 
   3   4   9      186.70      204.54     51.82 o 
   4   4   9      341.23      411.73     44.36 o 
   5   4   9       22.97      276.58     60.16 o 
   6   4   9     1247.52     1208.47    113.31 o 
  -8   5   9        0.45      -67.03     48.44 o 
  -7   5   9      151.59      177.11     57.78 o 
  -6   5   9        7.16      -56.50     37.66 o 
  -5   5   9      331.74      298.49     61.10 o 
  -4   5   9     3247.07     2898.72    125.13 o 
  -3   5   9      100.89      160.81     31.17 o 
  -2   5   9     1035.27     1188.31     67.21 o 
  -1   5   9       81.43       65.51     30.60 o 
   0   5   9      876.13      672.89     53.44 o 
   1   5   9     5040.12     4990.36    114.72 o 
   2   5   9     1022.88     1153.64     46.29 o 
   3   5   9     1221.92     1138.45     67.88 o 
   4   5   9     1271.61     1182.36     88.58 o 
   5   5   9      595.44      650.32    103.73 o 
   6   5   9       18.63       89.28     50.52 o 
  -8   6   9       27.18       33.99     53.87 o 
  -7   6   9       15.17       68.90     43.16 o 
  -6   6   9        1.29      -38.34     44.91 o 
  -5   6   9      113.28       97.01     50.16 o 
  -4   6   9     1396.29     1643.85    104.82 o 
  -3   6   9       78.99       10.93     33.09 o 
  -2   6   9      310.61      492.79     40.92 o 
  -1   6   9      195.36      301.63     49.58 o 
   0   6   9      255.37      296.66     36.34 o 
   1   6   9       59.41      276.35     30.92 o 
   2   6   9      550.79      892.71     57.73 o 
   3   6   9      103.69      199.04     38.68 o 
   4   6   9      181.43      479.45     64.70 o 
   5   6   9       55.80       95.89     48.11 o 
   6   6   9      586.77      567.78     79.49 o 
  -7   7   9       36.05      119.96     48.85 o 
  -6   7   9      126.41       93.36     46.47 o 
  -5   7   9      741.41      738.88     84.19 o 
  -4   7   9     1610.66     2077.47    117.40 o 
  -3   7   9       35.17       20.13     36.46 o 
  -2   7   9      598.75      619.92     45.48 o 
  -1   7   9     3916.73     3933.89    165.09 o 
   0   7   9      338.67      313.91     37.15 o 
   1   7   9      639.51      627.23     38.98 o 
   2   7   9     1997.96     1847.17     76.71 o 
   3   7   9     1151.14     1270.50     92.34 o 
   4   7   9     1077.53     1142.19     93.72 o 
   5   7   9      108.49      207.63     56.60 o 
   6   7   9       42.80       37.78     42.04 o 
  -7   8   9        0.15      -12.52     44.86 o 
  -6   8   9       21.95       10.66     46.37 o 
  -5   8   9       48.51       37.89     50.55 o 
  -4   8   9     2062.85     1970.06    137.59 o 
  -3   8   9      246.40      388.04     57.91 o 
  -2   8   9       30.70       33.03     24.41 o 
  -1   8   9      980.89     1048.42    118.18 o 
   0   8   9     1253.77     1377.51     68.24 o 
   1   8   9     1090.01      836.27     44.05 o 
   2   8   9       49.51       80.80     40.70 o 
   3   8   9       36.99      166.98     50.02 o 
   4   8   9      430.68      502.10     68.97 o 
   5   8   9       48.60       99.08     48.37 o 
   6   8   9       36.60       61.75     44.30 o 
  -7   9   9       14.20       40.65     50.74 o 
  -6   9   9      152.80      146.91     56.54 o 
  -5   9   9       32.18       73.73     51.77 o 
  -4   9   9      191.52      191.09     54.95 o 
  -3   9   9      387.48      507.08     64.42 o 
  -2   9   9     1158.87     1226.55     61.61 o 
  -1   9   9     2701.80     2443.27     96.86 o 
   0   9   9     4003.37     3844.44    128.26 o 
   1   9   9       88.40      207.00     28.15 o 
   2   9   9      133.98      317.58     53.98 o 
   3   9   9      457.06      460.88     64.56 o 
   4   9   9        0.30       99.47     45.15 o 
   5   9   9      157.86      151.38     73.71 o 
   6   9   9       15.15       32.89     48.34 o 
  -7  10   9      125.28      218.85     62.16 o 
  -6  10   9       29.77       67.00     52.98 o 
  -5  10   9       51.99       25.04     46.44 o 
  -4  10   9       72.44       65.72     46.99 o 
  -3  10   9      507.89      469.13     63.57 o 
  -2  10   9       70.23       83.49     29.33 o 
  -1  10   9      836.34      896.30     66.54 o 
   0  10   9     1817.53     1882.87     82.33 o 
   1  10   9     1528.03     1314.67     83.48 o 
   2  10   9      198.54      242.83     50.25 o 
   3  10   9       56.00       53.48     46.66 o 
   4  10   9     1153.71     1269.48    178.67 o 
   5  10   9       73.81       90.76     46.62 o 
   6  10   9       65.70      125.97     54.36 o 
  -7  11   9       23.79      117.76     54.23 o 
  -6  11   9       23.14       38.92     51.64 o 
  -5  11   9       43.68        1.10     46.50 o 
  -4  11   9       78.31       55.36     50.14 o 
  -3  11   9        1.31      -43.36     35.61 o 
  -2  11   9     1201.02     1253.73     64.36 o 
  -1  11   9     2013.56     2146.99     83.22 o 
   0  11   9     2174.87     2185.58     85.18 o 
   1  11   9      833.63      910.28     62.56 o 
   2  11   9       74.90       59.94     41.75 o 
   3  11   9        5.71       -1.92     45.55 o 
   4  11   9      969.40      787.60     89.39 o 
   5  11   9        0.04      100.10     50.58 o 
   6  11   9      167.78      105.62    135.67 o 
  -7  12   9      138.34      149.56     61.56 o 
  -6  12   9      113.06      142.04     56.20 o 
  -5  12   9       59.89      123.13     53.74 o 
  -4  12   9       64.45       52.53     49.12 o 
  -3  12   9       80.67      103.37     44.03 o 
  -2  12   9      670.38      646.44     51.00 o 
  -1  12   9      122.32      191.09     31.56 o 
   0  12   9     1522.51     1575.62     79.76 o 
   1  12   9     2469.40     2567.93    113.26 o 
   2  12   9        5.05       17.51     41.07 o 
   3  12   9      863.69     1016.28     95.89 o 
   4  12   9      169.72      164.15     52.99 o 
   5  12   9       24.45      129.84     58.73 o 
   6  12   9      317.41      455.04     72.80 o 
  -7  13   9       22.04       -8.12     51.84 o 
  -6  13   9        9.58       -6.82     46.83 o 
  -5  13   9       47.79        9.29     45.05 o 
  -4  13   9       89.70      113.95     47.49 o 
  -3  13   9     1078.27     1445.68    176.13 o 
  -2  13   9       51.49       86.36     39.30 o 
  -1  13   9        2.03       64.69     27.62 o 
   0  13   9        0.05       30.53     32.17 o 
   1  13   9     2667.86     2369.66    101.35 o 
   2  13   9       99.87      117.90     49.14 o 
   3  13   9      479.91      422.32     68.34 o 
   4  13   9      955.40      895.42     92.93 o 
   5  13   9       99.02       95.82     66.74 o 
   6  13   9      125.48      253.37     62.00 o 
  -7  14   9        8.52      -68.06     45.37 o 
  -6  14   9      189.97      249.31     65.87 o 
  -5  14   9      130.37      143.07     55.13 o 
  -4  14   9      559.86      505.98     73.58 o 
  -3  14   9      349.44      306.04     64.66 o 
  -2  14   9     1406.93     1645.84     79.42 o 
  -1  14   9      400.83      334.21     59.28 o 
   0  14   9      222.59      331.15     54.98 o 
   1  14   9      485.99      304.16     47.66 o 
   2  14   9        9.39      -32.61     39.31 o 
   3  14   9      228.47      206.32     57.17 o 
   4  14   9      341.52      232.70     64.51 o 
   5  14   9       19.53      102.27     46.27 o 
   6  14   9       72.87      167.19     70.54 o 
  -7  15   9       28.34       39.57     52.42 o 
  -6  15   9        6.32       26.45     54.79 o 
  -5  15   9       97.31      197.09     63.47 o 
  -4  15   9       21.24        0.66     59.63 o 
  -3  15   9      264.14      108.17     53.94 o 
  -2  15   9      418.89      423.36     50.92 o 
  -1  15   9      253.27      418.87     42.10 o 
   0  15   9        1.85      -24.56     29.91 o 
   1  15   9     1587.46     1526.27    106.38 o 
   2  15   9        9.16       13.80     44.42 o 
   3  15   9        1.88       88.26     49.76 o 
   4  15   9      328.77      397.19     73.55 o 
   5  15   9       79.05      134.47     55.27 o 
  -7  16   9        0.91       21.67     96.55 o 
  -6  16   9      170.81      247.25     69.94 o 
  -5  16   9        5.35       29.49     54.01 o 
  -4  16   9       85.58       87.26     58.74 o 
  -3  16   9      486.05      469.49     78.16 o 
  -2  16   9        0.86        0.88     36.21 o 
  -1  16   9        5.43      -10.37     26.54 o 
   0  16   9      106.20      102.16     40.38 o 
   1  16   9      292.67      301.83     61.84 o 
   2  16   9       61.20      129.63     50.23 o 
   3  16   9      113.62       84.43     50.20 o 
   4  16   9      630.76      564.93     84.37 o 
   5  16   9       57.00      129.53     63.66 o 
  -6  17   9       25.89       10.41     60.20 o 
  -5  17   9      444.36      413.70     75.44 o 
  -4  17   9       14.85       25.60     46.73 o 
  -3  17   9       59.92       98.61     66.27 o 
  -2  17   9      872.49     1047.66     86.34 o 
  -1  17   9      379.96      421.71     62.08 o 
   0  17   9      382.19      627.77     64.03 o 
   1  17   9      473.12      437.85     67.25 o 
   2  17   9      151.35       60.45     50.82 o 
   3  17   9      100.77      130.80     58.62 o 
   4  17   9        5.49       19.69     50.67 o 
   5  17   9      133.21       99.62     92.84 o 
  -6  18   9      252.62      513.09     87.00 o 
  -5  18   9        0.29       56.39     54.56 o 
  -4  18   9      244.48      362.87     63.43 o 
  -3  18   9      930.66     1013.20    119.81 o 
  -2  18   9      197.58      204.16     53.44 o 
  -1  18   9       13.25       86.42     41.46 o 
   0  18   9     1422.85     1357.42    173.80 o 
   1  18   9      978.75      915.30     91.96 o 
   2  18   9      240.19      168.55     57.05 o 
   3  18   9      132.44      201.81     61.29 o 
   4  18   9      427.64      428.57     83.02 o 
   5  18   9      273.13      302.73     80.28 o 
  -6  19   9       37.10       14.41     55.36 o 
  -5  19   9      849.83      670.46     93.76 o 
  -4  19   9      244.66      174.97     59.06 o 
  -3  19   9      322.20      417.89     69.29 o 
  -2  19   9     1677.99     1650.28    107.32 o 
  -1  19   9     3469.97     3314.07    126.75 o 
   0  19   9      211.87      419.71     58.67 o 
   1  19   9       17.49       12.64     41.18 o 
   2  19   9      377.35      384.20     67.09 o 
   3  19   9      619.75      802.18     96.05 o 
   4  19   9      233.63      210.33     66.90 o 
   5  19   9      218.89      312.13     81.83 o 
  -6  20   9       12.82       -5.84     75.19 o 
  -5  20   9        4.17      -13.42     50.99 o 
  -4  20   9      357.04      399.22     96.59 o 
  -3  20   9      554.86      456.18     69.74 o 
  -2  20   9       63.43       46.01     48.06 o 
  -1  20   9      336.66      289.74     64.07 o 
   0  20   9      531.29      472.66     62.97 o 
   1  20   9      385.28      343.73     91.54 o 
   2  20   9      351.54      345.66     69.12 o 
   3  20   9      126.17       68.22     53.60 o 
   4  20   9      314.78      251.58     74.42 o 
  -5  21   9      226.97      346.22     70.35 o 
  -4  21   9      452.99      668.65     84.08 o 
  -3  21   9      309.09      264.90     70.44 o 
  -2  21   9      873.96      736.83     85.97 o 
  -1  21   9      994.16      884.69    127.96 o 
   0  21   9       84.68       94.29     51.20 o 
   1  21   9      134.80      116.45     49.03 o 
   2  21   9      666.67      717.80     89.90 o 
   3  21   9      417.13      512.78     83.83 o 
   4  21   9      156.09      200.96     69.51 o 
  -5  22   9       21.41       58.22     53.90 o 
  -4  22   9      254.96      345.74     76.21 o 
  -3  22   9       73.06      205.73     90.45 o 
  -2  22   9       13.95       37.81     47.50 o 
  -1  22   9      249.49      241.54     69.42 o 
   0  22   9      100.44      109.11     44.63 o 
   1  22   9      257.54      175.73     56.47 o 
   2  22   9       13.54      118.28     61.52 o 
   3  22   9      276.16      209.66     64.47 o 
   4  22   9       73.58      141.19     62.44 o 
  -5  23   9       20.81       73.35     58.39 o 
  -4  23   9      202.46      193.31     59.59 o 
  -3  23   9       46.02       94.36     63.03 o 
  -2  23   9       47.02      -17.41     42.94 o 
  -1  23   9      307.02      467.32     75.42 o 
   0  23   9        4.82       13.71     63.23 o 
   1  23   9       11.34       -8.62     42.29 o 
   2  23   9      681.28      754.26     96.01 o 
   3  23   9       54.21      127.66     54.29 o 
   4  23   9        6.07      -26.25     51.88 o 
  -5  24   9        1.65       80.19     62.69 o 
  -4  24   9       90.82      175.46     66.66 o 
  -3  24   9        0.85       67.00     56.12 o 
  -2  24   9        7.34      -47.76     44.32 o 
  -1  24   9      107.93      106.89     57.81 o 
   0  24   9       99.57       45.86     59.47 o 
   1  24   9        1.70       81.66     52.85 o 
   2  24   9      225.49      192.16    105.53 o 
   3  24   9      218.47      324.22     69.32 o 
  -4  25   9      155.46       88.89     92.07 o 
  -3  25   9        7.51      -42.27     63.51 o 
  -2  25   9       15.89      -14.32     67.92 o 
  -1  25   9      491.81      601.21    133.57 o 
   0  25   9        1.77        7.53     52.46 o 
   1  25   9        4.76       82.86     57.08 o 
   2  25   9      242.82      215.05     63.66 o 
   3  25   9        8.31       54.44     51.94 o 
  -4  26   9      127.62      152.37     75.61 o 
  -3  26   9       78.04      146.60     71.41 o 
  -2  26   9      202.05      159.83     74.10 o 
  -1  26   9       10.89       12.57     52.20 o 
   0  26   9      361.32      182.38     87.93 o 
   1  26   9       58.38       52.01     53.04 o 
   2  26   9      143.92      174.93     62.20 o 
   3  26   9      139.74       91.53     53.16 o 
  -3  27   9        2.54       92.52     53.78 o 
  -2  27   9       10.13        9.33     60.94 o 
  -1  27   9      555.50      663.37     95.31 o 
   0  27   9       77.18      171.55    134.95 o 
   1  27   9       69.82      133.68     65.46 o 
   2  27   9      248.93      291.16     66.83 o 
  -3  28   9      153.24      209.01     70.82 o 
  -2  28   9      308.95      335.24     86.65 o 
  -1  28   9        8.34       63.83     53.78 o 
   0  28   9      501.31      639.43    114.46 o 
   1  28   9      229.46      206.54     73.96 o 
  -2  29   9      252.54      330.63     80.02 o 
  -1  29   9      259.62      127.26     78.12 o 
   0  29   9       61.25        9.94     72.10 o 
  -8   0  10      304.29      210.79     88.30 o 
  -7   0  10       72.28      -61.82     57.89 o 
  -6   0  10     1360.20     1323.39    133.60 o 
  -5   0  10      186.72      236.55     69.75 o 
  -4   0  10     3264.44     3250.15    234.99 o 
  -3   0  10        7.56      109.77     71.65 o 
  -2   0  10     3534.35     3225.53    211.33 o 
  -1   0  10    10072.04    11099.71    484.30 o 
   0   0  10     1449.27     1180.49    118.68 o 
   1   0  10     7284.68     8027.60    366.46 o 
   2   0  10     7320.62     6883.85    229.27 o 
   3   0  10      121.58      127.32     55.58 o 
   4   0  10      873.47      996.49    243.89 o 
   5   0  10     1258.08     1108.02    120.23 o 
   6   0  10      238.09      369.38    110.47 o 
  -8   1  10        0.16      108.52     59.36 o 
  -7   1  10     1949.47     1735.86    118.36 o 
  -6   1  10     1045.60     1065.26     87.56 o 
  -5   1  10     1194.23     1156.97     83.06 o 
  -4   1  10      973.32      884.97     71.52 o 
  -3   1  10     3204.40     3150.28    286.91 o 
  -2   1  10     5391.78     4820.92    190.85 o 
  -1   1  10     1444.63     1442.91     97.87 o 
   0   1  10    11664.02    11227.22    337.96 o 
   1   1  10     7434.52     7257.84    169.71 o 
   2   1  10       11.03      387.03     50.37 o 
   3   1  10      723.23      859.96     56.26 o 
   4   1  10      989.76     1142.45     81.10 o 
   5   1  10      537.18      638.21     70.06 o 
   6   1  10       15.89      166.84     61.63 o 
  -8   2  10      214.73      242.57     61.58 o 
  -7   2  10       20.95       12.00     45.17 o 
  -6   2  10      863.23      876.82     79.11 o 
  -5   2  10      631.56      684.22     78.84 o 
  -4   2  10     2389.78     2429.47    120.56 o 
  -3   2  10     1908.24     2032.52    131.91 o 
  -2   2  10     9635.55     9651.33    315.82 o 
  -1   2  10    14067.59    13122.22    394.91 o 
   0   2  10      263.81      593.96     63.43 o 
   1   2  10     8100.28     8548.67    266.04 o 
   2   2  10     8315.18     7927.74    164.98 o 
   3   2  10       79.42      156.62     35.21 o 
   4   2  10      663.99      743.85     69.78 o 
   5   2  10     1415.67     1462.50    115.41 o 
   6   2  10      365.93      361.45     68.25 o 
  -8   3  10       33.05       32.67     46.44 o 
  -7   3  10     1048.94     1130.68     95.46 o 
  -6   3  10     1139.74     1040.30    101.49 o 
  -5   3  10      486.73      454.25     67.39 o 
  -4   3  10     2257.68     2116.12    117.59 o 
  -3   3  10     4070.98     3742.23    171.21 o 
  -2   3  10     2697.70     2602.53    216.62 o 
  -1   3  10     1151.09     1263.17     94.96 o 
   0   3  10     9040.04     9408.39    417.45 o 
   1   3  10     6171.05     6234.84    138.22 o 
   2   3  10      126.26      425.45     65.65 o 
   3   3  10     2055.84     1845.91     82.28 o 
   4   3  10     1073.35     1053.72     91.60 o 
   5   3  10      424.28      577.62     79.04 o 
   6   3  10        0.39      139.68     57.45 o 
  -7   4  10       10.33      122.65     50.96 o 
  -6   4  10      596.84      674.68     83.91 o 
  -5   4  10     2443.94     2293.13    164.97 o 
  -4   4  10      459.42      394.72     63.86 o 
  -3   4  10     1934.39     2122.36    108.92 o 
  -2   4  10     8170.24     8304.83    284.39 o 
  -1   4  10    12576.00    12266.72    376.12 o 
   0   4  10      159.63      430.95     50.35 o 
   1   4  10     3304.99     3508.25     93.19 o 
   2   4  10     6984.95     7009.10    148.48 o 
   3   4  10      870.58     1242.00     97.78 o 
   4   4  10      364.73      373.41     61.14 o 
   5   4  10     1942.36     1888.23    132.31 o 
   6   4  10      795.51      703.79     89.41 o 
  -7   5  10      683.25      774.40     92.72 o 
  -6   5  10     1636.54     1724.32    133.03 o 
  -5   5  10      126.23      161.56     64.68 o 
  -4   5  10     4128.87     3597.32    211.00 o 
  -3   5  10     4107.73     4014.93    114.85 o 
  -2   5  10      750.62      874.23     64.79 o 
  -1   5  10     4419.72     4718.33    233.26 o 
   0   5  10    15002.84    14411.89    346.48 o 
   1   5  10     5081.82     4493.53    109.32 o 
   2   5  10       21.32      263.27     41.87 o 
   3   5  10     4008.21     3835.23    121.20 o 
   4   5  10     3236.51     2832.84    271.44 o 
   5   5  10      337.52      443.49     74.28 o 
   6   5  10       97.37      280.24     59.06 o 
  -7   6  10        0.90       28.04     48.32 o 
  -6   6  10     1484.97     1336.98    114.45 o 
  -5   6  10     5514.34     5023.89    187.07 o 
  -4   6  10      436.31      271.57     62.60 o 
  -3   6  10      783.47      830.12     75.88 o 
  -2   6  10    10898.39    11473.92    288.28 o 
  -1   6  10     7982.57     8400.65    224.71 o 
   0   6  10      845.17      898.47     59.02 o 
   1   6  10     5063.70     5545.28    132.31 o 
   2   6  10     8696.78     8032.80    192.48 o 
   3   6  10     5274.48     4864.18    171.18 o 
   4   6  10      227.90      384.92    117.28 o 
   5   6  10     2261.72     2039.14    140.04 o 
   6   6  10      780.75      823.43    110.96 o 
  -7   7  10      310.08      240.69     63.67 o 
  -6   7  10      993.53     1109.43     93.19 o 
  -5   7  10      323.01      284.76     97.53 o 
  -4   7  10     2630.76     2265.53    125.92 o 
  -3   7  10     4296.85     3573.22    136.93 o 
  -2   7  10      211.00      283.47     44.95 o 
  -1   7  10     1733.91     2189.07     94.31 o 
   0   7  10     9186.91     9600.56    219.49 o 
   1   7  10     5771.32     5774.58    129.81 o 
   2   7  10       38.53      400.33     59.84 o 
   3   7  10     5014.43     5004.90    175.98 o 
   4   7  10     4740.35     4442.60    248.47 o 
   5   7  10      107.97      246.12     63.68 o 
   6   7  10      455.93      646.83     85.78 o 
  -7   8  10       70.65       15.21     47.19 o 
  -6   8  10      155.96       90.77     54.10 o 
  -5   8  10     5119.23     5178.00    337.59 o 
  -4   8  10     3203.73     3455.53    318.39 o 
  -3   8  10        0.32       56.68     39.27 o 
  -2   8  10    10201.84    10035.44    224.61 o 
  -1   8  10     2221.16     2155.33     93.73 o 
   0   8  10     1892.00     1920.12    129.99 o 
   1   8  10     2708.65     2627.68     78.65 o 
   2   8  10     5931.22     5327.49    187.89 o 
   3   8  10     6500.72     5933.20    339.76 o 
   4   8  10       24.67      265.88     75.72 o 
   5   8  10     1384.20     1173.79    110.46 o 
   6   8  10      595.72      562.10     84.90 o 
  -7   9  10      236.72      304.28     68.43 o 
  -6   9  10     1401.78     1095.70    108.00 o 
  -5   9  10       42.58       62.58     48.94 o 
  -4   9  10     1892.75     1893.28    117.41 o 
  -3   9  10     6565.48     6453.96    204.49 o 
  -2   9  10       85.00      119.46     33.73 o 
  -1   9  10     1257.03     1228.49     83.13 o 
   0   9  10     2779.86     2524.83     93.37 o 
   1   9  10     3603.89     3071.38    100.82 o 
   2   9  10        2.53      177.15     50.30 o 
   3   9  10     5363.51     4911.33    179.41 o 
   4   9  10     2658.46     2321.16    129.05 o 
   5   9  10       29.89      128.51     65.56 o 
   6   9  10      836.04      674.78     88.69 o 
  -7  10  10      227.08      305.74     70.60 o 
  -6  10  10       20.58       97.33     54.23 o 
  -5  10  10     3123.91     2999.77    169.48 o 
  -4  10  10      392.54      330.82     58.31 o 
  -3  10  10       19.47       63.27     46.21 o 
  -2  10  10     3169.16     2779.13     92.94 o 
  -1  10  10     1533.37     1490.90    125.60 o 
   0  10  10     1803.96     1947.39    159.55 o 
   1  10  10      886.71      904.46     62.22 o 
   2  10  10     2890.15     3015.44    134.41 o 
   3  10  10     2563.72     2765.68    177.78 o 
   4  10  10      417.30      453.24    115.95 o 
   5  10  10      666.54      731.12    136.90 o 
   6  10  10      451.99      350.56     71.84 o 
  -7  11  10      257.20      310.77     65.80 o 
  -6  11  10     1024.53     1090.06    109.64 o 
  -5  11  10        0.83      -32.72     43.92 o 
  -4  11  10       60.09       98.06     49.19 o 
  -3  11  10     1289.18     1508.09    101.47 o 
  -2  11  10      399.43      441.22     46.02 o 
  -1  11  10      442.44      510.02     58.57 o 
   0  11  10     3075.36     2783.24    101.15 o 
   1  11  10     1615.52     1631.13    124.10 o 
   2  11  10      381.27      291.58     59.50 o 
   3  11  10     2745.72     2500.40    137.64 o 
   4  11  10      329.95      319.48     93.97 o 
   5  11  10      163.20      280.20     84.84 o 
   6  11  10      594.48      614.15    114.07 o 
  -7  12  10      161.58      132.01     85.50 o 
  -6  12  10       64.90       75.08     51.32 o 
  -5  12  10     1166.00     1243.95    110.94 o 
  -4  12  10      362.05      247.72     63.97 o 
  -3  12  10       28.72       16.53     42.27 o 
  -2  12  10     2299.50     2564.00     91.68 o 
  -1  12  10     2707.79     3006.38    123.14 o 
   0  12  10     1248.65     1194.20     73.33 o 
   1  12  10     1131.21     1144.21     92.80 o 
   2  12  10     1149.46      966.03     95.54 o 
   3  12  10      777.72      834.25    207.16 o 
   4  12  10      143.48      187.00     58.25 o 
   5  12  10      546.43      532.46    103.23 o 
  -7  13  10      400.65      327.11     76.19 o 
  -6  13  10      566.74      663.15     90.99 o 
  -5  13  10       86.33        9.06     45.21 o 
  -4  13  10      273.50      276.26     57.33 o 
  -3  13  10     3294.18     2943.47    152.82 o 
  -2  13  10      455.17      601.44     66.15 o 
  -1  13  10     1968.38     1836.82    150.60 o 
   0  13  10     8003.22     7375.47    253.07 o 
   1  13  10     3902.60     3929.81    155.17 o 
   2  13  10        0.83       20.95     43.05 o 
   3  13  10      567.97      694.81     82.64 o 
   4  13  10     1017.67      987.43     98.71 o 
   5  13  10       11.65       45.19     76.35 o 
  -7  14  10        9.43       25.78     50.20 o 
  -6  14  10      551.88      413.48     81.16 o 
  -5  14  10      802.80      802.01     93.24 o 
  -4  14  10     1302.26     1369.38    109.07 o 
  -3  14  10      166.70      102.70     50.24 o 
  -2  14  10     4780.00     4435.39    130.16 o 
  -1  14  10     3142.96     2928.14    108.30 o 
   0  14  10       16.52       61.96     37.21 o 
   1  14  10     3261.95     2912.36    140.17 o 
   2  14  10     1968.30     2055.37    126.03 o 
   3  14  10      816.46      773.16     88.11 o 
   4  14  10        7.63       80.09     49.96 o 
   5  14  10      851.31      826.91    110.72 o 
  -6  15  10      136.57      171.62     61.04 o 
  -5  15  10        0.01       21.73     56.27 o 
  -4  15  10      767.77      712.27     86.45 o 
  -3  15  10     2975.06     3080.93    138.90 o 
  -2  15  10     1184.37     1194.94    133.92 o 
  -1  15  10     1208.00     1454.45    105.51 o 
   0  15  10     7439.20     6793.53    183.70 o 
   1  15  10     3907.00     3609.51    152.26 o 
   2  15  10      191.58      185.07     85.83 o 
   3  15  10      238.91      164.33     84.60 o 
   4  15  10     1569.17     1389.50    121.45 o 
   5  15  10      504.35      403.31     76.68 o 
  -6  16  10      556.67      500.31    103.76 o 
  -5  16  10      473.37      585.84     86.13 o 
  -4  16  10      426.19      436.53     76.33 o 
  -3  16  10      249.18      325.91     62.82 o 
  -2  16  10     1218.00     1247.96    123.89 o 
  -1  16  10     5480.97     4883.94    150.00 o 
   0  16  10      101.64      229.03     49.01 o 
   1  16  10     3410.00     3091.70    220.17 o 
   2  16  10     3895.60     3482.34    158.00 o 
   3  16  10      566.07      367.68     71.75 o 
   4  16  10        1.61       26.20     53.01 o 
   5  16  10      488.39      484.52     80.46 o 
  -6  17  10       48.27       45.98     54.46 o 
  -5  17  10       12.23       -2.27     46.96 o 
  -4  17  10      900.35      946.36     96.61 o 
  -3  17  10     2169.36     1909.73    120.26 o 
  -2  17  10     3687.80     3504.82    161.45 o 
  -1  17  10      346.37      492.45     75.63 o 
   0  17  10     6037.55     5809.30    170.26 o 
   1  17  10     2670.37     2524.72    141.42 o 
   2  17  10       78.74      224.73     61.91 o 
   3  17  10      407.50      398.85     72.12 o 
   4  17  10     1086.96      964.67    108.39 o 
   5  17  10      976.32     1015.82    116.30 o 
  -6  18  10      197.65      385.64     81.94 o 
  -5  18  10      296.88      348.14     91.53 o 
  -4  18  10      599.14      650.89     86.69 o 
  -3  18  10      583.86      556.38     77.64 o 
  -2  18  10     1359.30     1574.20    148.55 o 
  -1  18  10     2748.55     2791.82    117.06 o 
   0  18  10      551.90      683.72     96.55 o 
   1  18  10     1538.99     1256.16    128.97 o 
   2  18  10     3809.54     3096.62    162.07 o 
   3  18  10      182.94      195.31     62.60 o 
   4  18  10       48.57      107.59     60.67 o 
   5  18  10      833.74      760.36    104.11 o 
  -6  19  10       98.20      160.07     67.86 o 
  -5  19  10      308.04      209.23     68.94 o 
  -4  19  10      565.43      698.91     88.47 o 
  -3  19  10     1849.64     2123.16    129.00 o 
  -2  19  10      977.82     1174.60    108.12 o 
  -1  19  10      587.01      595.24     65.80 o 
   0  19  10      947.29     1188.60     85.30 o 
   1  19  10      850.86      963.67     96.39 o 
   2  19  10      183.69      162.43     77.93 o 
   3  19  10      269.12      308.19     75.50 o 
   4  19  10      616.83      729.95     99.60 o 
  -5  20  10      184.41      164.90     58.15 o 
  -4  20  10      698.28      634.66     85.33 o 
  -3  20  10      245.75      506.90     75.67 o 
  -2  20  10      967.90      867.10     98.05 o 
  -1  20  10      366.85      511.24     63.72 o 
   0  20  10      179.48      104.25     51.97 o 
   1  20  10      271.67      306.25     78.77 o 
   2  20  10     2307.34     2106.89    144.07 o 
   3  20  10       59.82       25.09     79.86 o 
   4  20  10      222.46      151.09    100.84 o 
  -5  21  10      254.54      355.86     76.97 o 
  -4  21  10      350.87      359.29     70.64 o 
  -3  21  10      725.59      832.55    127.95 o 
  -2  21  10      161.09      161.66     58.03 o 
  -1  21  10      190.20      266.81     65.12 o 
   0  21  10      521.76      527.30     77.70 o 
   1  21  10      848.95      728.13     91.35 o 
   2  21  10      159.34      226.15     65.72 o 
   3  21  10      193.87       41.65     51.07 o 
   4  21  10      353.27      340.93     83.02 o 
  -5  22  10      589.43      609.19     91.90 o 
  -4  22  10      468.42      497.94     84.45 o 
  -3  22  10       97.89      177.56     88.86 o 
  -2  22  10      373.92      349.66     73.15 o 
  -1  22  10      382.17      416.78     74.26 o 
   0  22  10        0.15        1.24     63.49 o 
   1  22  10      438.95      432.41     76.42 o 
   2  22  10     1571.51     1390.99    171.73 o 
   3  22  10      126.40      184.92     66.25 o 
   4  22  10      276.39      306.93     79.95 o 
  -5  23  10       66.25      173.65     66.93 o 
  -4  23  10      289.31      273.62    100.91 o 
  -3  23  10      197.56      222.32     69.33 o 
  -2  23  10       43.23      107.13     49.72 o 
  -1  23  10       87.63       76.44     54.54 o 
   0  23  10      327.45      344.01     89.90 o 
   1  23  10      539.17      667.19    109.12 o 
   2  23  10      226.25      235.37     65.84 o 
   3  23  10       56.23      156.54     56.18 o 
  -4  24  10      227.97      407.84    115.34 o 
  -3  24  10        1.21       10.08     78.69 o 
  -2  24  10      262.35      277.92     69.51 o 
  -1  24  10      361.25      413.98     74.68 o 
   0  24  10      192.32      241.95     71.77 o 
   1  24  10      164.99      109.76     51.11 o 
   2  24  10     1135.66     1215.89    119.71 o 
   3  24  10      501.49      571.33     89.93 o 
  -4  25  10      336.62      280.33    218.78 o 
  -3  25  10      314.17      345.11     74.30 o 
  -2  25  10       59.35      135.17     55.35 o 
  -1  25  10      160.97      172.68     65.41 o 
   0  25  10      448.59      455.94     92.12 o 
   1  25  10      659.33      630.24    112.54 o 
   2  25  10       99.89      148.80     57.25 o 
  -3  26  10        0.58      -45.23     45.32 o 
  -2  26  10      526.54      589.45     90.18 o 
  -1  26  10      384.40      661.74     91.63 o 
   0  26  10      328.62      375.94     98.22 o 
   1  26  10      446.53      398.08     77.72 o 
   2  26  10      888.26     1037.98    153.20 o 
  -3  27  10      343.81      548.13    195.50 o 
  -2  27  10       21.86       22.71     61.24 o 
  -1  27  10      109.31      150.95     74.70 o 
   0  27  10      877.75      910.98    133.44 o 
   1  27  10      485.42      511.29     96.07 o 
  -2  28  10      496.45      625.27     93.79 o 
  -1  28  10      317.34      501.17    103.29 o 
   0  28  10      170.46      276.74    149.42 o 
   1  28  10      577.75      577.37    100.94 o 
  -7   1  11       78.59      113.84     46.51 o 
  -6   1  11       34.85      116.77     42.43 o 
  -5   1  11       99.99       75.27     45.58 o 
  -4   1  11      143.45      240.87     67.51 o 
  -3   1  11      100.41      178.77     59.39 o 
  -2   1  11      834.54      958.68     93.91 o 
  -1   1  11        0.20       18.89     46.33 o 
   0   1  11      385.47      433.71     60.39 o 
   1   1  11      793.62      776.48     53.68 o 
   2   1  11      168.89      200.33     30.78 o 
   3   1  11       70.41       42.52     43.64 o 
   4   1  11       81.01       79.08     37.94 o 
   5   1  11        0.02      -20.02     41.42 o 
   6   1  11       21.70      -30.65     68.03 o 
  -7   2  11      262.04      195.31     65.30 o 
  -6   2  11        3.25       36.05     46.09 o 
  -5   2  11       23.51       11.71     41.93 o 
  -4   2  11      341.66      171.67     63.07 o 
  -3   2  11       33.20       20.40     44.07 o 
  -2   2  11      302.20      435.06     85.35 o 
  -1   2  11     1726.81     1887.50    117.06 o 
   0   2  11     1044.40      886.97     79.39 o 
   1   2  11       17.23       66.33     27.59 o 
   2   2  11        1.92       41.28     24.80 o 
   3   2  11       16.45       29.35     45.31 o 
   4   2  11       15.94       73.17     42.20 o 
   5   2  11      399.85      355.75     77.95 o 
   6   2  11      190.18      278.44     75.04 o 
  -7   3  11       61.89       16.84     69.09 o 
  -6   3  11        1.42      -25.88     40.13 o 
  -5   3  11       49.08       92.93     44.88 o 
  -4   3  11      768.71      709.24     77.84 o 
  -3   3  11      242.87      207.19     86.12 o 
  -2   3  11     1666.84     1908.29    126.05 o 
  -1   3  11      188.14      344.64     61.35 o 
   0   3  11     1633.76     1720.98    105.47 o 
   1   3  11     2703.78     2432.25     78.49 o 
   2   3  11       81.87      134.93     35.40 o 
   3   3  11      197.67      172.04     41.07 o 
   4   3  11        4.01       46.57     40.13 o 
   5   3  11       51.41      219.42     53.88 o 
   6   3  11      162.67      195.32     63.05 o 
  -7   4  11      238.08      193.33     55.54 o 
  -6   4  11        9.78      -27.22     41.37 o 
  -5   4  11        1.76      -58.01     38.67 o 
  -4   4  11      553.94      653.65     75.21 o 
  -3   4  11      348.36      274.45     65.26 o 
  -2   4  11       35.99       76.35     43.86 o 
  -1   4  11       43.96       27.50     36.16 o 
   0   4  11     1047.15     1314.96     79.91 o 
   1   4  11      171.98       92.43     27.39 o 
   2   4  11      500.40      559.64     55.54 o 
   3   4  11     1051.82      989.71     84.50 o 
   4   4  11       64.41      108.45     49.47 o 
   5   4  11      290.62      284.98     63.03 o 
   6   4  11      196.72      184.44     54.58 o 
  -7   5  11       27.59       84.76     49.04 o 
  -6   5  11       31.52      138.27     53.06 o 
  -5   5  11      102.68      250.35     58.94 o 
  -4   5  11      115.68      122.37     51.83 o 
  -3   5  11      112.78      239.49     64.25 o 
  -2   5  11      214.62      199.01     44.53 o 
  -1   5  11      208.80      204.76     42.11 o 
   0   5  11     1510.09     1761.02     78.57 o 
   1   5  11     1842.43     1958.92     73.46 o 
   2   5  11     1197.27     1126.54     81.13 o 
   3   5  11       40.33      305.85     56.01 o 
   4   5  11        8.64      109.75     57.39 o 
   5   5  11        0.02      -23.89     45.78 o 
   6   5  11      134.04      166.74     53.03 o 
  -7   6  11      298.92      396.65     74.88 o 
  -6   6  11        0.45       74.25     44.10 o 
  -5   6  11      509.77      298.60     64.68 o 
  -4   6  11     1471.91     1125.13     95.02 o 
  -3   6  11     1547.46     1729.90    116.51 o 
  -2   6  11       93.48      107.77     38.09 o 
  -1   6  11     1196.20     1419.16     82.93 o 
   0   6  11       30.03       48.08     28.46 o 
   1   6  11       87.86      241.08     32.90 o 
   2   6  11      419.49      436.66     62.75 o 
   3   6  11     1136.38     1330.86     95.74 o 
   4   6  11      752.77      597.00    104.70 o 
   5   6  11        0.15      -20.32     43.45 o 
   6   6  11      123.54      174.85     60.64 o 
  -7   7  11        0.64      -40.30     69.80 o 
  -6   7  11       35.27       92.02     50.18 o 
  -5   7  11        3.55       17.01     47.79 o 
  -4   7  11      363.04      217.51     58.15 o 
  -3   7  11      404.84      324.30     60.01 o 
  -2   7  11       30.53       28.54     33.69 o 
  -1   7  11     1754.65     1930.96     94.59 o 
   0   7  11       17.97       45.88     35.86 o 
   1   7  11       11.13       29.88     27.56 o 
   2   7  11      711.54      609.44     71.59 o 
   3   7  11      292.99      384.30     62.20 o 
   4   7  11      180.04      358.31     88.68 o 
   5   7  11       77.18      104.67     52.58 o 
   6   7  11       20.94      125.89     60.49 o 
  -7   8  11      104.62      118.39     53.11 o 
  -6   8  11       76.66       47.84     52.44 o 
  -5   8  11      117.39       86.85     47.26 o 
  -4   8  11      424.74      483.89     69.49 o 
  -3   8  11        2.21       50.45     39.33 o 
  -2   8  11       47.05       26.04     34.10 o 
  -1   8  11      987.84     1037.77     73.65 o 
   0   8  11      564.77      515.55     50.33 o 
   1   8  11       83.21       59.78     27.94 o 
   2   8  11       77.72      144.15     48.18 o 
   3   8  11      116.18      114.98     52.13 o 
   4   8  11      977.94      952.89    126.83 o 
   5   8  11      234.23      144.10     69.56 o 
   6   8  11        3.72      -30.25     77.47 o 
  -7   9  11       12.98       21.21     42.09 o 
  -6   9  11        0.15       22.42     48.34 o 
  -5   9  11       27.33       88.52     52.99 o 
  -4   9  11       22.87       61.60     44.94 o 
  -3   9  11      133.96      166.63     49.13 o 
  -2   9  11      978.44      807.52     66.49 o 
  -1   9  11      181.56      170.38     42.21 o 
   0   9  11      173.48      264.89     41.72 o 
   1   9  11      129.84      171.57     48.73 o 
   2   9  11      209.36      274.28     56.21 o 
   3   9  11      456.25      517.58     80.32 o 
   4   9  11      461.33      440.57    137.29 o 
   5   9  11        4.99       55.61     73.39 o 
  -7  10  11        4.81       -2.83     63.79 o 
  -6  10  11        1.58       27.32     48.82 o 
  -5  10  11       10.29       -1.34     45.29 o 
  -4  10  11        3.55       22.91     40.81 o 
  -3  10  11      581.62      696.78     95.70 o 
  -2  10  11       69.30      125.52     39.74 o 
  -1  10  11      708.36      586.02     62.59 o 
   0  10  11      737.73      801.22     62.81 o 
   1  10  11       71.15       53.34     43.23 o 
   2  10  11        3.52       56.50     49.12 o 
   3  10  11       57.05      164.21     89.30 o 
   4  10  11      201.39      203.64     54.62 o 
   5  10  11      390.34      438.18    123.61 o 
  -7  11  11      120.65       17.92     53.52 o 
  -6  11  11        1.48       74.37     55.97 o 
  -5  11  11        9.45       13.17     50.06 o 
  -4  11  11        0.31        1.71     40.13 o 
  -3  11  11      177.56      226.93     55.42 o 
  -2  11  11     1178.75     1269.78     69.18 o 
  -1  11  11        2.50      -49.05     35.07 o 
   0  11  11      653.75      791.84     77.95 o 
   1  11  11      516.85      531.31     70.52 o 
   2  11  11        9.18      -11.32     55.37 o 
   3  11  11       56.68       37.86     54.44 o 
   4  11  11        6.32       34.30     48.60 o 
   5  11  11       25.71       70.13     65.14 o 
  -7  12  11        1.99      -39.36     46.64 o 
  -6  12  11      197.18      177.25     68.53 o 
  -5  12  11       38.89       30.68     65.86 o 
  -4  12  11      405.12      537.47     75.24 o 
  -3  12  11      171.83      189.41     52.56 o 
  -2  12  11      169.92      305.51     43.73 o 
  -1  12  11       17.33       16.34     37.53 o 
   0  12  11      128.14      124.55     39.12 o 
   1  12  11       11.76       63.65     44.81 o 
   2  12  11       59.43       84.96     46.36 o 
   3  12  11      244.40      262.88     58.94 o 
   4  12  11        6.89       99.95     62.82 o 
   5  12  11      322.34      235.52    123.06 o 
  -7  13  11       53.03       13.37     47.70 o 
  -6  13  11        0.35       57.26     54.18 o 
  -5  13  11       26.10       66.31     48.37 o 
  -4  13  11       55.16       -0.10     42.90 o 
  -3  13  11       33.76      105.74     47.94 o 
  -2  13  11     1130.83     1015.00     81.25 o 
  -1  13  11       15.44       57.75     47.68 o 
   0  13  11       52.40       50.07     37.08 o 
   1  13  11      433.26      329.86     62.54 o 
   2  13  11      138.97      247.70     58.81 o 
   3  13  11        0.22      100.71     54.70 o 
   4  13  11      175.00      220.10     75.55 o 
   5  13  11       47.62      128.79     86.08 o 
  -6  14  11      336.95      650.80    156.15 o 
  -5  14  11      107.41       60.64     54.95 o 
  -4  14  11       21.70       38.97     44.82 o 
  -3  14  11     2099.62     2078.29    122.17 o 
  -2  14  11       20.02       55.07     40.97 o 
  -1  14  11      145.19      191.17     45.01 o 
   0  14  11        4.20      -46.49     41.69 o 
   1  14  11      247.92      228.11     58.83 o 
   2  14  11        6.01       50.12     39.29 o 
   3  14  11        3.90      -49.94     40.56 o 
   4  14  11        7.46      -27.45     46.96 o 
   5  14  11      194.27      206.78     90.33 o 
  -6  15  11       39.18       74.74     55.73 o 
  -5  15  11      202.26      245.97     66.08 o 
  -4  15  11       52.89       70.28     49.80 o 
  -3  15  11      243.74      357.68     63.70 o 
  -2  15  11     2055.65     2192.80    165.30 o 
  -1  15  11        8.40       27.57     37.21 o 
   0  15  11        2.19      -16.01     37.44 o 
   1  15  11      182.83      172.76     59.31 o 
   2  15  11       62.75      116.44     50.61 o 
   3  15  11       91.09       37.27     51.31 o 
   4  15  11      320.75      342.39     75.08 o 
   5  15  11      113.20      173.30    123.20 o 
  -6  16  11      157.18      246.14     70.18 o 
  -5  16  11       13.31      -39.96     47.11 o 
  -4  16  11        1.85        0.02     38.49 o 
  -3  16  11     1200.01     1101.12    126.40 o 
  -2  16  11      279.42      409.27    100.98 o 
  -1  16  11      770.94     1028.30     78.07 o 
   0  16  11      206.32      260.29     51.03 o 
   1  16  11       20.66      -12.62     44.04 o 
   2  16  11       14.84      -47.98     41.16 o 
   3  16  11       28.23       72.79     52.15 o 
   4  16  11       67.60      130.32     61.00 o 
   5  16  11       84.28       97.26     94.57 o 
  -6  17  11      153.89      139.64     61.59 o 
  -5  17  11      287.82      348.50     73.14 o 
  -4  17  11        1.06       34.23     46.94 o 
  -3  17  11      208.08      285.19    108.77 o 
  -2  17  11      619.13      540.42    102.73 o 
  -1  17  11      522.37      524.36     60.21 o 
   0  17  11      122.20      133.55     57.32 o 
   1  17  11      197.80       32.48     73.28 o 
   2  17  11      128.67       65.84     56.34 o 
   3  17  11      754.05      805.61     97.71 o 
   4  17  11       57.80      148.99     86.74 o 
  -6  18  11       37.21       32.13     71.16 o 
  -5  18  11      137.04      135.13     64.89 o 
  -4  18  11      249.53      258.37     64.78 o 
  -3  18  11      110.20      249.96    122.57 o 
  -2  18  11        2.65       13.32     69.88 o 
  -1  18  11       35.21       59.77     39.45 o 
   0  18  11     1030.76      831.07     90.19 o 
   1  18  11      228.79      101.64     55.73 o 
   2  18  11       12.01       63.37     68.42 o 
   3  18  11      502.00      432.53     92.41 o 
   4  18  11      212.61      267.04     70.36 o 
  -5  19  11      224.55      177.92     75.88 o 
  -4  19  11       42.85      158.24     56.29 o 
  -3  19  11      655.54      606.34     81.67 o 
  -2  19  11      257.80      244.18     64.40 o 
  -1  19  11      186.65      264.56     50.86 o 
   0  19  11        0.26      -35.73     42.86 o 
   1  19  11      209.05      160.91     55.69 o 
   2  19  11     1360.08     1258.26    142.42 o 
   3  19  11      503.34      492.47     87.75 o 
   4  19  11       45.46       31.26     59.04 o 
  -5  20  11       62.02       56.32     63.09 o 
  -4  20  11      322.05      397.36     79.72 o 
  -3  20  11       14.67       40.37     77.13 o 
  -2  20  11      161.73      126.90     75.78 o 
  -1  20  11      420.70      432.48     70.01 o 
   0  20  11      378.87      329.60     63.14 o 
   1  20  11      629.30      598.87     82.17 o 
   2  20  11       18.18      134.83     70.21 o 
   3  20  11      826.71      678.47     94.07 o 
   4  20  11      149.63      255.56    112.70 o 
  -5  21  11       52.33       45.01     58.59 o 
  -4  21  11       20.45       61.61     61.69 o 
  -3  21  11      104.86      191.32     86.65 o 
  -2  21  11       80.07        9.19     49.78 o 
  -1  21  11      386.95      274.51     89.79 o 
   0  21  11       85.13       54.76     62.29 o 
   1  21  11      107.33       70.52     51.80 o 
   2  21  11     1824.07     1812.18    141.94 o 
   3  21  11      116.33       62.72     58.08 o 
  -5  22  11        0.73      -13.79     85.79 o 
  -4  22  11      228.75      254.44     99.99 o 
  -3  22  11       12.07       43.62     74.06 o 
  -2  22  11       11.97        5.46     49.52 o 
  -1  22  11      378.18      511.48     81.94 o 
   0  22  11      648.89      663.71     88.76 o 
   1  22  11      347.13      317.30     70.93 o 
   2  22  11      484.22      569.48     85.70 o 
   3  22  11      520.42      420.45     80.99 o 
  -4  23  11      136.19      201.29    136.62 o 
  -3  23  11        1.10      121.40     59.18 o 
  -2  23  11        7.23       23.37     77.39 o 
  -1  23  11      533.51      633.19     92.90 o 
   0  23  11       29.49       42.72     51.19 o 
   1  23  11       43.91       80.41     47.05 o 
   2  23  11      393.33      361.84     71.41 o 
   3  23  11        4.38      -69.30     53.94 o 
  -4  24  11      183.41      262.30    104.19 o 
  -3  24  11       94.87      133.80     54.09 o 
  -2  24  11      223.30      201.91     66.66 o 
  -1  24  11       93.59       33.13     62.86 o 
   0  24  11       91.81       88.87     46.52 o 
   1  24  11      103.37      113.06     71.20 o 
   2  24  11      151.19      115.75     56.36 o 
  -3  25  11        6.70       45.87     52.41 o 
  -2  25  11       11.91       49.02     57.31 o 
  -1  25  11      395.29      345.57    152.07 o 
   0  25  11       30.69       27.37     47.71 o 
   1  25  11        0.34       58.58     49.73 o 
   2  25  11      164.12      237.63     65.06 o 
  -3  26  11      112.34      113.45     67.12 o 
  -2  26  11      302.03      490.90     91.74 o 
  -1  26  11      189.32      320.66     92.68 o 
   0  26  11      185.27      149.45     66.44 o 
   1  26  11      147.61      224.99     59.71 o 
  -2  27  11      163.75      152.02     74.91 o 
  -1  27  11      255.72      289.83     88.51 o 
   0  27  11        5.19      173.64     65.11 o 
  -7   0  12        0.25       85.13     53.65 o 
  -6   0  12       62.56       99.20     95.02 o 
  -5   0  12     1154.32      968.88    173.63 o 
  -4   0  12     1573.07     1408.80    191.44 o 
  -3   0  12     2796.91     2822.89    219.13 o 
  -2   0  12     7335.07     6722.91    356.03 o 
  -1   0  12     9675.84     9889.86    458.01 o 
   0   0  12      211.45       90.85     65.53 o 
   1   0  12     2557.75     2721.06    133.65 o 
   2   0  12     1750.87     1810.80    108.28 o 
   3   0  12       12.45      -10.22     56.06 o 
   4   0  12      153.17      384.13     77.13 o 
   5   0  12     2497.24     2128.23    254.74 o 
  -7   1  12     1134.60     1112.98    108.22 o 
  -6   1  12      268.72      287.93     67.62 o 
  -5   1  12     1028.72      916.39    116.36 o 
  -4   1  12     1876.91     1605.35    138.35 o 
  -3   1  12     3036.91     2914.05    155.30 o 
  -2   1  12     1334.00     1508.48    118.50 o 
  -1   1  12     2402.38     2381.39    127.44 o 
   0   1  12     1919.30     1820.18    107.65 o 
   1   1  12      480.25      631.75     54.22 o 
   2   1  12      208.87      459.50     52.68 o 
   3   1  12      389.28      426.36     56.75 o 
   4   1  12     1699.60     1766.17    124.85 o 
   5   1  12      110.59      397.19     73.31 o 
  -7   2  12        2.09       -2.92     44.70 o 
  -6   2  12      288.94      366.10     70.03 o 
  -5   2  12     1858.56     1877.65    156.37 o 
  -4   2  12      643.54      727.80    103.81 o 
  -3   2  12     2301.10     2456.93    218.36 o 
  -2   2  12     6808.62     7046.48    259.95 o 
  -1   2  12     6176.66     5862.35    221.49 o 
   0   2  12      146.18      215.27     85.98 o 
   1   2  12     3679.66     3382.43     97.68 o 
   2   2  12     6803.93     5908.12    205.25 o 
   3   2  12      116.19      229.19     48.60 o 
   4   2  12      573.45      762.18     83.90 o 
   5   2  12     1648.33     1527.09    152.32 o 
  -7   3  12      494.87      519.50     81.23 o 
  -6   3  12      279.83      120.55     71.97 o 
  -5   3  12      111.18      117.21     50.43 o 
  -4   3  12     3165.89     3036.45    243.19 o 
  -3   3  12     3261.00     2874.57    161.23 o 
  -2   3  12     1948.38     2041.40    135.04 o 
  -1   3  12     2469.63     2676.21    137.95 o 
   0   3  12     3589.88     3965.01    164.44 o 
   1   3  12     3641.72     4039.07    109.16 o 
   2   3  12       90.17      310.16     49.78 o 
   3   3  12     3778.39     3249.76    174.46 o 
   4   3  12     2650.48     2402.93    143.70 o 
   5   3  12       49.16      196.52     51.43 o 
  -7   4  12        3.67        5.61     46.32 o 
  -6   4  12      687.90      772.34     92.00 o 
  -5   4  12     2239.84     2295.16    138.67 o 
  -4   4  12      174.52      263.68     73.62 o 
  -3   4  12     1496.63     1100.16    226.92 o 
  -2   4  12     6782.30     6489.54    248.35 o 
  -1   4  12     4411.66     4734.46    278.37 o 
   0   4  12        0.61       69.56     35.20 o 
   1   4  12     5839.62     5914.20    199.65 o 
   2   4  12     9077.68     8473.32    218.91 o 
   3   4  12     1155.10     1233.01    126.86 o 
   4   4  12      563.64      731.05     87.98 o 
   5   4  12     1539.37     1396.54    120.21 o 
  -7   5  12      296.31      305.61     69.77 o 
  -6   5  12       45.70       84.04     49.19 o 
  -5   5  12     1263.26     1334.83    111.22 o 
  -4   5  12     3266.12     3335.17    320.28 o 
  -3   5  12     2813.19     2931.39    158.51 o 
  -2   5  12       31.63      107.82     40.39 o 
  -1   5  12     3885.85     3967.21    141.52 o 
   0   5  12     9861.51     8704.54    252.90 o 
   1   5  12     1781.56     2049.63     77.95 o 
   2   5  12     1360.41     1486.97     99.84 o 
   3   5  12     5466.20     4933.86    174.60 o 
   4   5  12     3331.95     3224.14    174.19 o 
   5   5  12        0.89      260.46     97.10 o 
  -7   6  12       19.75      103.32     52.05 o 
  -6   6  12      370.97      383.95     72.29 o 
  -5   6  12      488.91      540.01     76.90 o 
  -4   6  12       37.58       -7.25     69.66 o 
  -3   6  12     1036.53     1158.49    114.84 o 
  -2   6  12     6572.71     6153.43    208.34 o 
  -1   6  12     4976.49     4928.05    160.73 o 
   0   6  12      190.04      589.24     70.59 o 
   1   6  12     5620.46     5495.53    133.47 o 
   2   6  12     3189.24     3020.39    163.01 o 
   3   6  12      567.32      823.71     82.96 o 
   4   6  12     1063.31      951.02    126.61 o 
   5   6  12      785.62      677.64    140.80 o 
  -7   7  12      340.97      298.94     99.61 o 
  -6   7  12      222.28      215.01     58.16 o 
  -5   7  12      985.06      950.54    102.55 o 
  -4   7  12     1348.00     1155.35     97.52 o 
  -3   7  12     2554.85     2396.73    157.90 o 
  -2   7  12       26.46      104.96     41.35 o 
  -1   7  12     2329.16     2533.21    122.94 o 
   0   7  12    10356.90    10736.53    249.60 o 
   1   7  12      886.53     1094.16     93.10 o 
   2   7  12     2259.36     2144.32    221.67 o 
   3   7  12     6811.29     5635.77    196.89 o 
   4   7  12     1317.68     1174.35    167.30 o 
   5   7  12       23.09       58.30     50.46 o 
  -7   8  12       89.93       51.82     74.42 o 
  -6   8  12      380.40      358.93     75.55 o 
  -5   8  12      599.47      531.66     78.29 o 
  -4   8  12       75.93       79.39     46.96 o 
  -3   8  12      496.24      565.40     90.06 o 
  -2   8  12     2859.74     2952.41    180.13 o 
  -1   8  12     3076.05     3296.81    125.67 o 
   0   8  12     3735.04     3679.53    119.89 o 
   1   8  12     1084.96      860.96     85.26 o 
   2   8  12     2868.58     2828.55    135.99 o 
   3   8  12      187.87      439.27     67.64 o 
   4   8  12     1325.19     1413.80    153.90 o 
   5   8  12      111.82      111.03     76.28 o 
  -7   9  12      365.02      545.36     84.88 o 
  -6   9  12      795.80      795.35    100.67 o 
  -5   9  12      981.19     1030.86    128.47 o 
  -4   9  12     1801.24     1563.47    112.06 o 
  -3   9  12     2488.04     2392.86    122.11 o 
  -2   9  12      259.01      257.55     48.61 o 
  -1   9  12      898.26     1070.24     79.09 o 
   0   9  12     5871.06     5973.50    170.85 o 
   1   9  12     1544.34     1485.57    105.77 o 
   2   9  12     1567.86     1334.04    104.62 o 
   3   9  12     6144.94     5529.13    197.80 o 
   4   9  12      648.01      759.36    122.59 o 
   5   9  12       18.39      114.70     50.41 o 
  -7  10  12       37.52      149.03     55.27 o 
  -6  10  12      359.62      438.71     77.01 o 
  -5  10  12     1003.64     1136.23    109.33 o 
  -4  10  12      460.45      417.18     68.52 o 
  -3  10  12       34.86       49.55     38.34 o 
  -2  10  12     1895.40     1928.93     99.69 o 
  -1  10  12     1268.93     1410.96    102.03 o 
   0  10  12     1392.97     1506.61     85.47 o 
   1  10  12      805.49      938.52     90.16 o 
   2  10  12     1268.06     1364.71    106.93 o 
   3  10  12       81.24      311.18    100.59 o 
   4  10  12      266.88      230.74     97.25 o 
   5  10  12       81.14       73.16     66.98 o 
  -7  11  12      356.58      348.64     96.10 o 
  -6  11  12      829.10      825.39    100.93 o 
  -5  11  12      123.07       77.36     81.52 o 
  -4  11  12     1268.30     1358.09    108.65 o 
  -3  11  12     5244.49     5307.61    296.69 o 
  -2  11  12      205.64      275.95     70.91 o 
  -1  11  12     1157.83     1392.06     92.71 o 
   0  11  12     6840.69     6283.87    260.72 o 
   1  11  12     1204.76     1258.06    125.29 o 
   2  11  12      608.39      617.20     79.86 o 
   3  11  12     2512.08     2259.20    156.04 o 
   4  11  12      741.74      631.07    115.30 o 
   5  11  12        6.58      128.00     87.79 o 
  -6  12  12      402.10      462.85     82.21 o 
  -5  12  12     1233.68     1394.76    118.34 o 
  -4  12  12     1400.56     1592.35    116.91 o 
  -3  12  12       37.95       47.03     49.04 o 
  -2  12  12     3282.54     3112.96    303.92 o 
  -1  12  12     1731.01     1700.31    100.22 o 
   0  12  12        4.11      100.45     48.22 o 
   1  12  12      872.48      876.65     90.26 o 
   2  12  12     1143.10      990.17     96.20 o 
   3  12  12      524.51      538.74     77.35 o 
   4  12  12        9.89       53.32     49.96 o 
   5  12  12      184.12      137.82     95.77 o 
  -6  13  12      332.19      328.52     79.46 o 
  -5  13  12       42.50      120.67     57.88 o 
  -4  13  12     1462.20     1321.75    107.60 o 
  -3  13  12     2829.69     2846.68    151.86 o 
  -2  13  12        3.65       14.71     52.22 o 
  -1  13  12     2250.17     2110.70    100.58 o 
   0  13  12     4420.22     4278.83    138.87 o 
   1  13  12      488.12      569.20     76.80 o 
   2  13  12       77.75       99.43     48.80 o 
   3  13  12     1488.35     1213.83    110.10 o 
   4  13  12      947.37      806.83     98.66 o 
   5  13  12       68.51      135.21     88.62 o 
  -6  14  12      216.57      224.65     70.12 o 
  -5  14  12      441.42      480.65     78.85 o 
  -4  14  12      144.71      226.19     54.74 o 
  -3  14  12      784.25      643.24     77.93 o 
  -2  14  12     1768.27     1815.43    146.00 o 
  -1  14  12     1319.04     1531.96     91.59 o 
   0  14  12      385.26      439.12     56.30 o 
   1  14  12      811.40      899.54     91.28 o 
   2  14  12     1209.04     1301.33    116.86 o 
   3  14  12      267.78      355.87     73.15 o 
   4  14  12       88.26      246.58     66.95 o 
  -6  15  12       75.97       70.08     56.94 o 
  -5  15  12        7.17       14.90     45.31 o 
  -4  15  12     1460.13     1578.60    122.57 o 
  -3  15  12     1536.76     1555.54    111.12 o 
  -2  15  12       19.51      -16.32     54.29 o 
  -1  15  12     3016.66     2849.59    117.69 o 
   0  15  12     2869.52     2743.84    207.06 o 
   1  15  12      129.28      129.40     61.92 o 
   2  15  12       49.39       44.78     50.52 o 
   3  15  12      584.04      513.18    116.40 o 
   4  15  12     1230.49     1134.75    144.97 o 
  -6  16  12      109.63       57.59     93.43 o 
  -5  16  12      228.64      360.52     75.62 o 
  -4  16  12       98.76       58.89     59.51 o 
  -3  16  12     1680.87     1982.84    125.07 o 
  -1  16  12     2010.05     2341.69    111.17 o 
   0  16  12     1399.35     1511.75    115.86 o 
   1  16  12     1228.16     1265.47    186.53 o 
   2  16  12      747.82      618.12     85.43 o 
   3  16  12      131.56      124.34     59.18 o 
   4  16  12      144.61      136.74     60.51 o 
  -6  17  12        9.74      -38.61     49.17 o 
  -5  17  12        1.07       96.04     58.04 o 
  -4  17  12     1430.21     1328.88    115.60 o 
  -3  17  12      954.37      974.40     93.78 o 
  -2  17  12        6.12      -42.42     91.06 o 
  -1  17  12     4008.32     3808.74    136.25 o 
   0  17  12     1335.25     1591.00    120.08 o 
   1  17  12       96.98      133.08     72.29 o 
   2  17  12       64.03       86.19     68.49 o 
   3  17  12      478.24      508.34     83.90 o 
   4  17  12     1073.51      942.12    108.18 o 
  -5  18  12      519.09      533.51     83.99 o 
  -4  18  12       47.81       69.06     88.89 o 
  -3  18  12     1643.07     1718.39    167.64 o 
  -2  18  12     3306.04     2841.37    266.29 o 
  -1  18  12      648.43      559.93     89.73 o 
   0  18  12      574.35      624.71     95.22 o 
   1  18  12      540.76      656.75     86.66 o 
   2  18  12      835.05      867.16    101.20 o 
   3  18  12       16.94       71.28     60.22 o 
   4  18  12      337.37      372.97     80.29 o 
  -5  19  12        4.51        1.28     51.47 o 
  -4  19  12     1195.03     1319.09    117.89 o 
  -3  19  12      338.31      396.55    104.57 o 
  -2  19  12       21.36      112.11     99.88 o 
  -1  19  12      674.96      857.63    124.20 o 
   0  19  12      446.18      399.38     68.93 o 
   1  19  12     1042.96     1220.55    111.34 o 
   2  19  12       12.68       18.87     51.02 o 
   3  19  12      406.79      391.06     83.75 o 
  -5  20  12      669.33      882.57    154.80 o 
  -4  20  12      201.72      237.60     92.72 o 
  -3  20  12      304.52      415.14    100.64 o 
  -2  20  12     1117.17     1104.70    167.74 o 
  -1  20  12     1046.15     1151.23    188.44 o 
   0  20  12        6.03       63.54     47.61 o 
   1  20  12     1010.39      852.96    101.39 o 
   2  20  12      818.93     1058.98    111.20 o 
   3  20  12        5.07        2.97     48.07 o 
  -5  21  12        4.11       94.65     75.76 o 
  -4  21  12      499.57      730.48    132.14 o 
  -3  21  12      281.05      443.20    192.97 o 
  -2  21  12       52.21       86.19     60.62 o 
  -1  21  12      259.69      249.20     68.94 o 
   0  21  12      515.45      491.99     78.65 o 
   1  21  12      331.80      445.74     73.74 o 
   2  21  12      192.96      212.46     70.28 o 
   3  21  12      145.78      205.66     67.29 o 
  -4  22  12      197.22       33.50     92.52 o 
  -3  22  12       10.56       62.85     78.33 o 
  -2  22  12      524.13      704.33     97.93 o 
  -1  22  12      613.30      618.48    108.21 o 
   0  22  12       14.13       26.49     45.94 o 
   1  22  12      503.39      443.82     78.26 o 
   2  22  12      193.13      135.11     65.66 o 
   3  22  12        1.27       -0.76     55.70 o 
  -4  23  12      252.09      404.63    117.93 o 
  -3  23  12      166.56      237.23     68.31 o 
  -2  23  12       46.03       92.48     56.72 o 
  -1  23  12      184.15      293.67    241.39 o 
   0  23  12      472.17      395.46     70.44 o 
   1  23  12      341.31      309.75     72.96 o 
   2  23  12       59.71       48.98     48.87 o 
  -3  24  12        2.43       43.17     51.64 o 
  -2  24  12      501.29      670.11     95.62 o 
  -1  24  12      594.82      711.12    126.81 o 
   0  24  12      158.23      252.50     64.42 o 
   1  24  12      354.46      346.97     72.46 o 
   2  24  12      498.41      545.49     82.37 o 
  -3  25  12      102.11      119.98     85.81 o 
  -2  25  12        7.41      104.01     55.55 o 
  -1  25  12      374.22      439.42    131.20 o 
   0  25  12     1113.08     1170.39    143.65 o 
   1  25  12      358.54      311.10     74.52 o 
  -2  26  12      514.91      598.20     97.36 o 
  -1  26  12      408.96      373.33     94.00 o 
   0  26  12       13.91      138.20     77.15 o 
  -7   1  13       30.35       69.67     64.73 o 
  -6   1  13        2.45       26.97     60.82 o 
  -5   1  13        4.07      -50.13     51.55 o 
  -4   1  13       38.96       54.54     72.76 o 
  -3   1  13       62.39       95.20     84.73 o 
  -2   1  13       23.76       30.96     49.04 o 
  -1   1  13       41.57      -10.28     42.08 o 
   0   1  13      133.98      196.56     53.77 o 
   1   1  13       26.61       27.44     31.76 o 
   2   1  13       40.46       22.91     47.09 o 
   3   1  13      109.79       93.83     45.39 o 
   4   1  13       42.39       74.42     54.98 o 
   5   1  13       84.64       34.15     53.35 o 
  -7   2  13      110.83      184.51     56.59 o 
  -6   2  13      207.62      237.70     86.40 o 
  -5   2  13        0.02       33.83     57.86 o 
  -4   2  13      316.31      194.90     79.79 o 
  -3   2  13       40.31      118.77     60.40 o 
  -2   2  13      585.13      495.01     79.29 o 
  -1   2  13       92.68      124.72     54.64 o 
   0   2  13       25.48       32.94     37.76 o 
   1   2  13      502.27      642.57     52.49 o 
   2   2  13      514.19      547.99     56.77 o 
   3   2  13        0.04        0.00     52.95 o 
   4   2  13       65.07      105.66     53.87 o 
   5   2  13       17.37       24.37     93.98 o 
  -7   3  13        4.38      -16.03     41.38 o 
  -6   3  13       33.66       70.95     47.62 o 
  -5   3  13       89.69      105.59     62.22 o 
  -4   3  13        9.51       31.88     51.69 o 
  -3   3  13      403.67      498.31     86.59 o 
  -2   3  13        3.59       15.13     47.87 o 
  -1   3  13      642.62      768.49     87.84 o 
   0   3  13       30.04       31.18     32.86 o 
   1   3  13        0.32       51.47     32.55 o 
   2   3  13      238.30      230.47     46.25 o 
   3   3  13      790.54      500.87    133.98 o 
   4   3  13      397.06      277.51     70.10 o 
   5   3  13      649.78      654.38    102.86 o 
  -7   4  13      151.53      211.87     62.64 o 
  -6   4  13        5.57      -36.34     42.29 o 
  -5   4  13        9.92       58.64     65.34 o 
  -4   4  13      959.58     1152.41    125.69 o 
  -3   4  13        3.71      -12.87     45.99 o 
  -2   4  13     1329.50     1151.09    141.98 o 
  -1   4  13      836.61      788.61     73.13 o 
   0   4  13       65.57       25.39     33.31 o 
   1   4  13      522.11      451.82     45.37 o 
   2   4  13      720.58      668.07     74.90 o 
   3   4  13        0.42       17.61     65.67 o 
   4   4  13       36.15       80.00     50.44 o 
   5   4  13       12.17       55.77     60.93 o 
  -7   5  13        2.92       50.78     50.96 o 
  -6   5  13       37.03      -22.60     41.38 o 
  -5   5  13        2.89      -27.46     39.35 o 
  -4   5  13       68.62      179.27     64.16 o 
  -3   5  13      250.69      111.14     59.57 o 
  -2   5  13      165.80      188.36     46.03 o 
  -1   5  13      506.25      547.03    113.33 o 
   0   5  13       41.86      131.36     35.63 o 
   1   5  13      239.35      235.86     55.12 o 
   2   5  13       84.68      132.04     47.31 o 
   3   5  13      204.46      260.25     80.52 o 
   4   5  13      456.44      427.66     76.55 o 
   5   5  13      168.86      220.96     64.28 o 
  -7   6  13       59.01      134.44     55.51 o 
  -6   6  13       72.31      124.04     61.54 o 
  -5   6  13       39.47       18.50     44.08 o 
  -4   6  13      122.98      197.14     62.26 o 
  -3   6  13      107.18      104.21     61.94 o 
  -2   6  13      588.39      748.62     69.66 o 
  -1   6  13     1793.21     1526.16    183.75 o 
   0   6  13       16.19       86.57     36.58 o 
   1   6  13      467.15      475.37     65.17 o 
   2   6  13      449.45      450.10     69.09 o 
   3   6  13      117.45      104.81     70.27 o 
   4   6  13       88.70      150.38    114.36 o 
   5   6  13        0.78       66.10     46.37 o 
  -7   7  13        8.47       49.11     50.84 o 
  -6   7  13       44.38       37.22     66.69 o 
  -5   7  13       52.75       88.91     53.52 o 
  -4   7  13       27.95       80.87     53.81 o 
  -3   7  13       32.88      -30.47     44.83 o 
  -2   7  13      219.85      185.08     43.42 o 
  -1   7  13       14.36       38.38     39.08 o 
   0   7  13      610.25      537.71     68.07 o 
   1   7  13      141.39      123.04     50.52 o 
   2   7  13        3.81       52.04     62.83 o 
   3   7  13       79.14      -13.71     58.34 o 
   4   7  13       54.62      118.42     77.06 o 
   5   7  13        1.20       66.16     50.38 o 
  -7   8  13       16.72       41.32     55.65 o 
  -6   8  13       97.67      137.13     60.11 o 
  -5   8  13        1.50       -1.61     44.46 o 
  -4   8  13      125.98      140.57     72.22 o 
  -3   8  13       69.69       44.04     53.90 o 
  -2   8  13       18.80       56.85     36.67 o 
  -1   8  13     2147.25     2100.12    119.27 o 
   0   8  13      434.93      452.37     53.24 o 
   1   8  13       42.16       78.89     44.73 o 
   2   8  13      320.59      379.11     63.18 o 
   3   8  13      445.25      409.83     69.53 o 
   4   8  13      432.37      274.29     92.75 o 
   5   8  13       12.27       44.46     90.06 o 
  -6   9  13        0.80       29.50     54.90 o 
  -5   9  13       51.21       53.66     47.45 o 
  -4   9  13       18.10       46.63     47.83 o 
  -3   9  13      258.42       98.61     62.67 o 
  -2   9  13      259.62      311.90     50.94 o 
  -1   9  13        0.06       52.88     40.26 o 
   0   9  13     3135.17     3264.84    117.87 o 
   1   9  13     1688.08     1800.24    139.16 o 
   2   9  13       81.44      136.92     54.42 o 
   3   9  13       23.24       92.46     71.14 o 
   4   9  13       21.83      178.17     80.15 o 
   5   9  13       82.13       73.98     55.97 o 
  -6  10  13       11.48       67.67     56.84 o 
  -5  10  13       34.36       56.64     53.68 o 
  -4  10  13      246.29      190.87     57.16 o 
  -3  10  13      123.85       -4.57     52.49 o 
  -2  10  13      390.57      558.32    109.49 o 
  -1  10  13      152.71      156.64     46.87 o 
   0  10  13        4.42       55.58     39.82 o 
   1  10  13      423.00      269.81     57.67 o 
   2  10  13        0.94       55.53     43.83 o 
   3  10  13      343.77      304.60     63.87 o 
   4  10  13      270.62      382.17    159.86 o 
   5  10  13       10.07       39.83     81.02 o 
  -6  11  13       10.23      -19.50     81.69 o 
  -5  11  13       60.83       58.06     50.48 o 
  -4  11  13       96.20       82.32     52.25 o 
  -3  11  13      615.85      629.52    142.05 o 
  -2  11  13      700.56      618.56     94.29 o 
  -1  11  13      116.49      108.03     45.55 o 
   0  11  13      616.03      732.33     96.90 o 
   1  11  13      534.18      429.14     69.55 o 
   2  11  13      103.12        6.08     45.97 o 
   3  11  13      146.70      106.94     49.92 o 
   4  11  13       24.10      -93.37     62.25 o 
  -6  12  13      215.61      264.73     70.79 o 
  -5  12  13       38.17       82.00     49.91 o 
  -4  12  13       66.18      139.64     56.03 o 
  -3  12  13     2167.59     2124.28    225.73 o 
  -2  12  13       44.64       63.62     57.21 o 
  -1  12  13      137.87      141.15     42.80 o 
   0  12  13        7.43        0.03     41.40 o 
   1  12  13      134.09       81.00     47.94 o 
   2  12  13      249.30      260.73     62.45 o 
   3  12  13        7.21       26.32     47.64 o 
   4  12  13       26.21       -7.12     76.27 o 
  -6  13  13      114.60       84.13     55.34 o 
  -5  13  13      156.25      257.71     65.75 o 
  -4  13  13      214.23      229.31     61.79 o 
  -3  13  13      508.18      648.15     74.66 o 
  -2  13  13      990.65      961.59    116.46 o 
  -1  13  13       93.09       84.52     46.57 o 
   0  13  13      137.77       77.72     48.47 o 
   1  13  13      215.05      268.53     69.78 o 
   2  13  13       67.97      176.32     56.62 o 
   3  13  13      297.10      297.64     69.08 o 
   4  13  13       30.30        3.69     71.08 o 
  -6  14  13      259.94      319.51     75.92 o 
  -5  14  13        7.98      -15.27     60.15 o 
  -4  14  13       41.22      141.12     62.07 o 
  -3  14  13      764.61      740.09    103.67 o 
  -2  14  13       16.48       62.26     59.07 o 
  -1  14  13      535.54      667.43     66.89 o 
   0  14  13       91.64      126.38     50.13 o 
   1  14  13       14.22       42.19     48.31 o 
   2  14  13      395.70      699.82     87.87 o 
   3  14  13       53.95       88.20     56.42 o 
   4  14  13       25.01        5.76     75.54 o 
  -6  15  13      233.31      335.18    138.82 o 
  -5  15  13      173.54      199.35     63.01 o 
  -4  15  13        2.12       13.68     45.12 o 
  -3  15  13      483.05      403.12     66.74 o 
  -2  15  13      239.15      193.75     68.85 o 
  -1  15  13      419.27      416.54     58.28 o 
   0  15  13      221.84      189.87     57.18 o 
   1  15  13      344.72      249.34     59.97 o 
   2  15  13      191.87      113.64     61.22 o 
   3  15  13      130.09      117.20     80.75 o 
   4  15  13      127.63       37.52     65.53 o 
  -5  16  13      195.62      253.09     65.79 o 
  -4  16  13       70.25       44.00     46.21 o 
  -3  16  13      115.34      114.95     63.61 o 
  -2  16  13       19.54      107.70     74.99 o 
  -1  16  13        3.81       73.50     39.06 o 
   0  16  13      680.44      790.98     90.86 o 
   1  16  13       63.33      161.98     57.71 o 
   2  16  13       12.12      104.46     83.48 o 
   3  16  13       75.09       31.74     63.12 o 
   4  16  13       11.66       43.51     68.61 o 
  -5  17  13        6.69      108.28     57.52 o 
  -4  17  13       18.21        7.24     51.59 o 
  -3  17  13      207.93      198.34    107.75 o 
  -2  17  13      539.34      510.61     96.99 o 
  -1  17  13      452.91      490.33     77.66 o 
   0  17  13        6.18       31.75     53.07 o 
   1  17  13     1077.40     1020.94    105.43 o 
   2  17  13      802.33      774.63     96.92 o 
   3  17  13       18.35       32.35     60.75 o 
  -5  18  13      279.10      375.44     79.18 o 
  -4  18  13       42.30      -15.86     48.29 o 
  -3  18  13        1.64       13.16     72.41 o 
  -2  18  13       19.63       23.97     49.80 o 
  -1  18  13      447.49      442.93     72.99 o 
   0  18  13      368.39      340.53     70.38 o 
   1  18  13        2.14       36.65     56.67 o 
   2  18  13      357.81      228.98     74.30 o 
   3  18  13      426.25      446.95     80.98 o 
  -5  19  13        9.46       84.14     84.89 o 
  -4  19  13       94.84        1.03     76.76 o 
  -3  19  13        1.00       85.22     77.78 o 
  -2  19  13       40.13       91.51     51.96 o 
  -1  19  13      144.46      144.31     66.63 o 
   0  19  13        8.45       -0.82     53.91 o 
   1  19  13      589.52      616.18     89.58 o 
   2  19  13      911.62      855.62    103.76 o 
   3  19  13        3.64       19.72     51.00 o 
  -4  20  13      172.57      214.08    170.01 o 
  -3  20  13        0.47        1.61     74.27 o 
  -2  20  13       49.83      -21.70     59.06 o 
  -1  20  13      284.17      259.24     77.56 o 
   0  20  13      354.61      337.54     92.68 o 
   1  20  13      117.43       31.40     59.77 o 
   2  20  13      665.07      597.22    121.12 o 
   3  20  13      661.53      631.01     95.56 o 
  -4  21  13       12.09       28.22     83.77 o 
  -3  21  13        3.48      -30.13     77.01 o 
  -2  21  13        5.74       19.50     52.63 o 
  -1  21  13      176.81      188.32     67.72 o 
   0  21  13        1.50       77.27     48.62 o 
   1  21  13      282.47      187.34     67.05 o 
   2  21  13      510.96      576.17     97.54 o 
  -4  22  13      205.47      162.34    101.37 o 
  -3  22  13        6.12      -79.89     53.26 o 
  -2  22  13       37.43       85.18     59.28 o 
  -1  22  13      311.53      378.32     88.01 o 
   0  22  13      253.87      254.58     68.73 o 
   1  22  13      125.05       81.04     60.38 o 
   2  22  13      413.47      394.27     86.24 o 
  -3  23  13        0.13      -49.77     51.65 o 
  -2  23  13       20.06      119.78     80.90 o 
  -1  23  13      150.86      290.41     82.88 o 
   0  23  13        0.87       91.47     98.78 o 
   1  23  13        4.89       -2.98     49.76 o 
  -3  24  13       54.33       32.09     53.41 o 
  -2  24  13       69.39      101.62     91.96 o 
  -1  24  13      248.07      230.14     68.33 o 
   0  24  13      184.76      279.64    148.73 o 
   1  24  13      293.46      218.67     64.37 o 
  -2  25  13      162.73      166.73     73.00 o 
  -1  25  13      102.43      242.88     69.47 o 
   0  25  13        0.05       46.66     54.25 o 
  -7   0  14      113.85      272.55    118.26 o 
  -6   0  14     1556.94     1695.54    229.00 o 
  -5   0  14     4916.92     4781.53    340.03 o 
  -4   0  14       71.17        7.65     89.74 o 
  -3   0  14     3179.43     3198.95    245.28 o 
  -2   0  14     4779.04     3859.39    257.39 o 
  -1   0  14      279.97      319.44     99.48 o 
   0   0  14        5.88       18.70     47.20 o 
   1   0  14     3544.93     4018.20    179.35 o 
   2   0  14     7438.51     7120.97    283.41 o 
   3   0  14     1502.75     1412.98    212.03 o 
   4   0  14      993.60     1303.48    199.51 o 
   5   0  14     2119.40     2009.28    263.92 o 
  -7   1  14      420.17      531.06    158.54 o 
  -6   1  14      123.73       74.62     61.37 o 
  -5   1  14      393.28      434.69     95.70 o 
  -4   1  14     4990.65     4797.80    318.60 o 
  -3   1  14     1228.66     1200.87    101.62 o 
  -2   1  14        0.12      100.64     53.06 o 
  -1   1  14       79.55      152.08     55.85 o 
   0   1  14      306.20      217.56     47.15 o 
   1   1  14     2667.91     2902.57    108.02 o 
   2   1  14      186.07      456.10     73.56 o 
   3   1  14     1373.73     1613.08    122.13 o 
   4   1  14      663.41      851.24    122.42 o 
   5   1  14      367.74      489.51    174.05 o 
  -7   2  14       47.41       49.09     61.57 o 
  -6   2  14      931.45      808.46    160.07 o 
  -5   2  14     2529.54     2473.48    185.75 o 
  -4   2  14        2.93       61.19     68.80 o 
  -3   2  14     2324.44     2393.51    242.08 o 
  -2   2  14     3789.98     3367.02    169.90 o 
  -1   2  14      212.89      232.77     59.88 o 
   0   2  14      358.88      304.74     56.40 o 
   1   2  14     4436.08     3587.93    108.49 o 
   2   2  14     3642.24     3240.43    143.94 o 
   3   2  14      696.22      926.20     99.85 o 
   4   2  14      713.39      734.28    108.39 o 
   5   2  14     1752.81     1838.60    177.72 o 
  -7   3  14      167.92      130.86     74.04 o 
  -6   3  14       26.14       95.79     68.97 o 
  -5   3  14      335.94      298.55    159.51 o 
  -4   3  14     2286.20     1743.61    155.06 o 
  -3   3  14      635.20      497.75     89.21 o 
  -2   3  14       74.19      110.50     56.74 o 
  -1   3  14     1343.23     1323.07    112.85 o 
   0   3  14      935.41     1234.67     79.33 o 
   1   3  14      203.96      362.88     54.68 o 
   2   3  14      966.00     1042.98    123.83 o 
   3   3  14     1102.45      933.15    123.75 o 
   4   3  14      727.61      853.71     99.36 o 
   5   3  14      144.15      260.09    113.39 o 
  -7   4  14        2.44      -81.82     59.54 o 
  -6   4  14      436.92      424.89     98.67 o 
  -5   4  14      343.35      384.92    106.71 o 
  -4   4  14       56.37       34.90     53.90 o 
  -3   4  14     1188.85     1122.87    125.63 o 
  -2   4  14     3710.38     3648.98    343.30 o 
  -1   4  14      250.69      378.24     60.82 o 
   0   4  14     1400.35     1522.07     86.69 o 
   1   4  14     4182.37     3890.42    131.68 o 
   2   4  14     2863.55     2544.93    128.66 o 
   3   4  14      146.85      254.87     97.67 o 
   4   4  14     1087.25     1158.73    114.30 o 
   5   4  14     1314.96     1012.78    163.82 o 
  -6   5  14        1.41        1.75     61.73 o 
  -5   5  14      712.09      712.57    115.52 o 
  -4   5  14     1158.13     1149.70    128.88 o 
  -3   5  14      559.65      536.69     87.52 o 
  -2   5  14      260.84      257.84     53.97 o 
  -1   5  14     2926.79     2615.13    138.90 o 
   0   5  14     1406.04     1461.49     85.12 o 
   1   5  14      159.94      288.66     60.01 o 
   2   5  14     1201.72     1470.88    105.48 o 
   3   5  14     3178.62     2823.19    210.92 o 
   4   5  14      463.61      693.25    114.54 o 
   5   5  14       72.31      170.82     57.49 o 
  -6   6  14      295.00      295.61     61.75 o 
  -5   6  14       94.76      162.09     77.12 o 
  -4   6  14       41.21       40.60     68.59 o 
  -3   6  14     1027.36     1132.86    121.43 o 
  -2   6  14     2532.87     2599.10    122.05 o 
  -1   6  14      551.42      624.77     70.54 o 
   0   6  14     1773.84     1860.49     96.55 o 
   1   6  14     3486.45     3614.12    154.37 o 
   2   6  14     1993.24     1945.47    134.96 o 
   3   6  14        2.68      233.63     86.19 o 
   4   6  14      571.12      622.89    113.99 o 
  -6   7  14       12.18       97.78     51.65 o 
  -5   7  14      607.32      544.20    108.58 o 
  -4   7  14     1603.56     1607.40    148.48 o 
  -3   7  14     1973.39     1861.99    148.11 o 
  -2   7  14       26.63      125.94     44.12 o 
  -1   7  14     3442.21     3452.07    137.20 o 
   0   7  14     6684.64     6326.35    176.86 o 
   1   7  14      118.92      293.39     62.25 o 
   2   7  14     1433.03     1482.71    112.48 o 
   3   7  14     2659.20     2587.79    192.02 o 
   4   7  14      207.89      133.39     84.07 o 
  -6   8  14      364.23      359.62     83.78 o 
  -5   8  14      310.49      391.39     73.84 o 
  -4   8  14      116.98       66.90     85.84 o 
  -3   8  14      617.43      628.76     95.08 o 
  -2   8  14     1605.29     1508.81    132.06 o 
  -1   8  14     1957.93     1957.65    111.43 o 
   0   8  14     1515.79     1961.11     96.33 o 
   1   8  14     4456.98     3885.47    228.29 o 
   2   8  14     1046.92     1203.91    133.25 o 
   3   8  14       23.80       70.25    118.47 o 
   4   8  14      149.33      170.70     84.69 o 
  -6   9  14       86.60       22.80     49.04 o 
  -5   9  14      392.79      387.09     71.16 o 
  -4   9  14     1354.37     1546.18    150.67 o 
  -3   9  14     3190.43     3384.57    189.77 o 
  -2   9  14      196.80      147.82    121.39 o 
  -1   9  14     2797.46     2623.77    121.94 o 
   0   9  14     7767.23     7449.98    199.97 o 
   1   9  14       23.63      149.26     54.65 o 
   2   9  14      656.71      697.24    123.71 o 
   3   9  14     1535.01     1544.20    160.78 o 
   4   9  14      166.48      171.69     85.18 o 
  -6  10  14      517.39      462.31     81.87 o 
  -5  10  14      295.35      379.97     75.60 o 
  -4  10  14      567.28      793.86    125.14 o 
  -3  10  14      223.84      260.21     76.00 o 
  -2  10  14     1755.26     1578.25    226.92 o 
  -1  10  14     1183.28     1483.53     98.98 o 
   0  10  14      894.98     1059.46     95.58 o 
   1  10  14     2095.25     2345.87    138.33 o 
   2  10  14      550.66      640.31     82.32 o 
   3  10  14       30.87      167.04     60.97 o 
   4  10  14       81.75       13.22     77.45 o 
  -6  11  14      134.98      192.59     64.13 o 
  -5  11  14      325.40      289.04     84.03 o 
  -4  11  14     1600.01     1618.98    160.93 o 
  -3  11  14     3601.92     3318.76    197.84 o 
  -2  11  14        1.33       28.69     49.35 o 
  -1  11  14     1613.82     1923.71    129.47 o 
   0  11  14     3133.06     3260.59    321.50 o 
   1  11  14        4.09      108.86     54.09 o 
   2  11  14      218.49      172.59     59.45 o 
   3  11  14     1150.73     1211.11    112.58 o 
   4  11  14      325.08      379.85    107.79 o 
  -6  12  14      418.41      629.86     93.35 o 
  -5  12  14      367.86      324.80     71.54 o 
  -4  12  14      256.51      187.31     55.16 o 
  -3  12  14      842.76      930.65    172.73 o 
  -2  12  14     1704.58     1893.19    164.66 o 
  -1  12  14      915.08     1080.53     78.78 o 
   0  12  14      394.30      414.22     69.81 o 
   1  12  14     1951.35     1924.61    131.07 o 
   2  12  14      675.48      795.67     95.19 o 
   3  12  14        1.24       73.11     58.51 o 
   4  12  14      224.85      120.10     86.57 o 
  -6  13  14       93.44      193.12     63.50 o 
  -5  13  14      136.05      165.60     56.94 o 
  -4  13  14     1393.26     1299.37    111.79 o 
  -3  13  14     2158.31     2213.51    176.14 o 
  -2  13  14       33.23       85.83     61.12 o 
  -1  13  14      782.67      782.97     72.43 o 
   0  13  14     2196.30     2239.21    137.33 o 
   1  13  14        0.80       18.13     83.81 o 
   2  13  14      291.32      324.79     66.67 o 
   3  13  14     1148.09     1107.70    110.78 o 
   4  13  14      548.03      469.53    122.03 o 
  -5  14  14      540.84      733.16     94.33 o 
  -4  14  14       45.75       28.90     72.32 o 
  -3  14  14     1068.64      988.22    175.72 o 
  -2  14  14     1831.39     1941.32    158.01 o 
  -1  14  14      746.93      850.78     74.31 o 
   0  14  14      511.39      501.01     78.45 o 
   1  14  14     2205.35     2388.00    147.39 o 
   2  14  14     1331.07     1402.68    123.30 o 
   3  14  14       33.59      325.86     85.86 o 
   4  14  14      714.49      472.63    112.57 o 
  -5  15  14      110.41      156.14     60.59 o 
  -4  15  14      926.82     1202.41    112.12 o 
  -3  15  14      870.75      802.72    121.44 o 
  -2  15  14        0.15       72.93     60.92 o 
  -1  15  14     1772.26     1914.57    130.03 o 
   0  15  14     1227.99     1162.76    110.47 o 
   1  15  14       65.92      139.76     79.47 o 
   2  15  14      351.19      242.82     68.78 o 
   3  15  14     1353.03     1014.44    112.82 o 
  -5  16  14      406.62      404.52     78.69 o 
  -4  16  14        2.29       12.15     80.91 o 
  -3  16  14     1081.71     1055.57    135.25 o 
  -2  16  14     2443.55     2618.47    273.59 o 
  -1  16  14       34.61       51.94     51.16 o 
   0  16  14      839.85      895.00    161.99 o 
   1  16  14     2427.85     2417.01    186.14 o 
   2  16  14     1954.03     1956.37    272.60 o 
   3  16  14       12.12       28.24     60.79 o 
  -5  17  14       13.53       22.34     51.89 o 
  -4  17  14      443.42      582.27    121.13 o 
  -3  17  14       71.66      107.55     82.66 o 
  -2  17  14      149.10      143.68     76.31 o 
  -1  17  14     1177.37     1241.17    191.16 o 
   0  17  14      253.00      265.53     66.87 o 
   1  17  14      232.53      281.36     72.65 o 
   2  17  14      482.82      397.41     80.02 o 
   3  17  14      508.77      557.77     86.89 o 
  -5  18  14      428.89      444.21    126.44 o 
  -4  18  14        4.97      130.01     85.32 o 
  -3  18  14      496.47      581.21    157.98 o 
  -2  18  14     1335.74     1452.62    125.83 o 
  -1  18  14      170.16      308.01     89.23 o 
   0  18  14       97.00        9.17     52.32 o 
   1  18  14     2231.94     1959.99    146.16 o 
   2  18  14     1295.79     1166.54    149.85 o 
   3  18  14        0.03       58.97     56.27 o 
  -4  19  14      411.90      428.24    140.59 o 
  -3  19  14       23.99      -32.90     72.09 o 
  -2  19  14        0.95       -1.74     65.60 o 
  -1  19  14      606.00      742.16    116.77 o 
   0  19  14      493.24      399.42     80.84 o 
   1  19  14      176.49      189.18     64.99 o 
   2  19  14      688.38      635.18    105.77 o 
  -4  20  14        0.07      -27.28     81.26 o 
  -3  20  14      245.91      267.20    101.58 o 
  -2  20  14     1089.57     1359.99    124.89 o 
  -1  20  14      644.56      542.45    100.49 o 
   0  20  14        8.84      101.76     69.77 o 
   1  20  14     1339.55     1434.42    170.88 o 
   2  20  14      718.12      748.47    102.78 o 
  -3  21  14      178.66      381.91    106.39 o 
  -2  21  14      152.10       87.44     59.23 o 
  -1  21  14      314.28      182.21     68.65 o 
   0  21  14      368.82      482.19    102.86 o 
   1  21  14      128.47      225.23     69.83 o 
   2  21  14      417.84      381.30     74.84 o 
  -3  22  14      116.88      101.34    115.18 o 
  -2  22  14      941.66     1070.92    148.27 o 
  -1  22  14      627.78      903.89    283.33 o 
   0  22  14        8.58       82.65     54.28 o 
   1  22  14      499.04      555.41     90.93 o 
  -2  23  14       72.44       66.78     63.01 o 
  -1  23  14      342.51      574.94     99.07 o 
   0  23  14      754.90      651.01    130.15 o 
  -1  24  14      311.08      479.27     93.67 o 
  -6   1  15       26.48       -0.41     61.16 o 
  -5   1  15       39.34       31.04     86.54 o 
  -4   1  15        3.97       37.24     68.19 o 
  -3   1  15        1.64       94.55     63.37 o 
  -2   1  15        7.63       67.04     50.55 o 
  -1   1  15      105.44      112.09     53.70 o 
   0   1  15       23.73      116.28     40.17 o 
   1   1  15       93.56      225.66     49.32 o 
   2   1  15        0.13      -74.62     58.16 o 
   3   1  15        2.75      104.96     74.56 o 
   4   1  15       15.01       76.06     75.27 o 
  -6   2  15       38.24       53.27     69.55 o 
  -5   2  15       89.86      194.56     73.73 o 
  -4   2  15      209.98      133.52     67.46 o 
  -3   2  15       45.89       13.06     52.26 o 
  -2   2  15      491.11      549.22     83.48 o 
  -1   2  15      378.30      316.88     67.13 o 
   0   2  15      522.72      445.96     53.68 o 
   1   2  15      301.68      295.15     50.73 o 
   2   2  15       33.07       26.87     68.08 o 
   3   2  15       83.83       21.64     76.72 o 
   4   2  15       11.71      122.56     73.90 o 
  -6   3  15       83.80      115.08     70.32 o 
  -5   3  15        2.62       47.64     65.13 o 
  -4   3  15        1.65        6.88     59.41 o 
  -3   3  15       53.12      -35.88     74.36 o 
  -2   3  15       89.21      112.75     60.59 o 
  -1   3  15      425.08      413.60     72.23 o 
   0   3  15        0.76       45.75     42.06 o 
   1   3  15       23.93       66.16     39.71 o 
   2   3  15      175.39      165.01     80.29 o 
   3   3  15        0.00       79.74     58.64 o 
   4   3  15      391.23      439.81    140.66 o 
  -6   4  15       79.58      154.43     72.49 o 
  -5   4  15       35.90       76.87     58.91 o 
  -4   4  15      153.79      106.12     59.51 o 
  -3   4  15      121.29      128.23     53.86 o 
  -2   4  15      858.99      821.02    122.55 o 
  -1   4  15      741.04      840.53     90.13 o 
   0   4  15     1677.74     1695.81     82.71 o 
   1   4  15      281.83      350.07     62.63 o 
   2   4  15       93.38       64.11     66.48 o 
   3   4  15      133.82      149.60     76.60 o 
   4   4  15      130.33      231.10     88.01 o 
  -6   5  15       15.13      -16.53     61.21 o 
  -5   5  15        5.11       31.39     61.30 o 
  -4   5  15        4.68       -3.32     52.92 o 
  -3   5  15      123.51      169.77     61.53 o 
  -2   5  15       90.65      114.94     61.69 o 
  -1   5  15        9.29      -11.54     57.82 o 
   0   5  15      757.84      767.43     59.23 o 
   1   5  15      370.95      450.09     68.16 o 
   2   5  15      151.86      172.17     81.87 o 
   3   5  15       37.30       18.00    108.80 o 
   4   5  15       66.07       54.52     55.03 o 
  -6   6  15       88.69      201.43     86.76 o 
  -5   6  15        5.76       72.83     63.19 o 
  -4   6  15      105.34      183.95     66.01 o 
  -3   6  15       67.62       64.30     54.59 o 
  -2   6  15      437.18      510.43     66.64 o 
  -1   6  15      677.56      830.74     80.16 o 
   0   6  15      759.07      859.77     71.04 o 
   1   6  15       35.31      111.84     48.41 o 
   2   6  15      251.58      410.71     70.22 o 
   3   6  15       28.54       23.29     74.46 o 
   4   6  15       67.98      136.82     59.63 o 
  -6   7  15       28.21       17.08     71.65 o 
  -5   7  15        1.32      144.83     78.52 o 
  -4   7  15        8.91      133.48     65.77 o 
  -3   7  15       59.43       16.13    114.64 o 
  -2   7  15        4.62      -25.32     44.87 o 
  -1   7  15      505.08      679.11     75.04 o 
   0   7  15      782.81      616.89    101.13 o 
   1   7  15       90.33       62.63     47.70 o 
   2   7  15        1.13        5.43     46.50 o 
   3   7  15       67.55       42.92     65.80 o 
   4   7  15      117.50       91.26     76.99 o 
  -6   8  15        6.85      -73.21    101.08 o 
  -5   8  15        0.91       37.01     98.57 o 
  -4   8  15        0.36       85.30     65.36 o 
  -3   8  15       14.24       10.86     49.72 o 
  -2   8  15       54.07       34.49     51.40 o 
  -1   8  15       65.99       85.13     42.66 o 
   0   8  15       41.27       37.77     46.93 o 
   1   8  15        3.26       23.85     48.98 o 
   2   8  15      287.81      204.53     67.03 o 
   3   8  15      197.46      297.48     93.34 o 
   4   8  15        4.59       98.92     81.68 o 
  -6   9  15        2.50        5.73     49.27 o 
  -5   9  15        3.16      -90.19     60.13 o 
  -4   9  15        5.07        0.80     55.66 o 
  -3   9  15       12.62       54.42     61.86 o 
  -2   9  15        2.91       62.21     77.63 o 
  -1   9  15       69.76       45.34     40.10 o 
   0   9  15        0.12       51.41     46.99 o 
   1   9  15      206.40      170.67     55.85 o 
   2   9  15      122.47      177.45     52.75 o 
   3   9  15       62.88      243.09     85.30 o 
   4   9  15      474.25      248.51    106.71 o 
  -6  10  15       20.52       56.25     67.96 o 
  -5  10  15       42.33       10.77     69.74 o 
  -4  10  15        0.47      -29.06     63.16 o 
  -3  10  15       22.80       10.31     54.96 o 
  -2  10  15       40.44       84.52    103.72 o 
  -1  10  15      219.56      265.88     54.60 o 
   0  10  15      126.49      120.32     54.33 o 
   1  10  15       58.44      101.49     55.06 o 
   2  10  15      117.88      199.69     62.09 o 
   3  10  15      140.73      101.18     79.86 o 
   4  10  15        0.11      -69.05     84.02 o 
  -6  11  15      170.33      308.39     73.22 o 
  -5  11  15       46.38       77.77     80.41 o 
  -4  11  15       15.72      106.90     65.34 o 
  -3  11  15       52.05       39.26     94.68 o 
  -2  11  15       58.51       92.51     55.31 o 
  -1  11  15      139.33      222.32     44.85 o 
   0  11  15      183.24      252.67     62.45 o 
   1  11  15      333.39      180.50     61.49 o 
   2  11  15      393.34      294.58     69.71 o 
   3  11  15       14.11       -5.86     71.11 o 
  -5  12  15      243.24      214.64     64.36 o 
  -4  12  15       45.87       50.12     65.56 o 
  -3  12  15       73.72      127.20     69.22 o 
  -2  12  15       21.52       11.96     55.72 o 
  -1  12  15      100.63      191.69     46.76 o 
   0  12  15      268.62      276.38     63.69 o 
   1  12  15      123.91      149.60     59.03 o 
   2  12  15        0.96       76.72     50.68 o 
   3  12  15       70.25       -5.89     75.77 o 
  -5  13  15      196.46      353.77     94.84 o 
  -4  13  15       40.41      -88.29     58.86 o 
  -3  13  15      388.61      358.33     92.72 o 
  -2  13  15      226.35      102.35     67.62 o 
  -1  13  15      119.98      127.80     49.99 o 
   0  13  15       12.70       38.31     54.24 o 
   1  13  15      545.00      482.18     79.60 o 
   2  13  15      861.64      807.23     96.91 o 
   3  13  15       93.58      173.91     56.51 o 
  -5  14  15      257.39      390.70     73.67 o 
  -4  14  15       80.91       76.92     82.78 o 
  -3  14  15       67.50       69.08     69.26 o 
  -2  14  15       85.91      222.04     77.90 o 
  -1  14  15        7.34       64.23     63.67 o 
   0  14  15      348.48      374.69     75.40 o 
   1  14  15      145.96      212.96     69.53 o 
   2  14  15        3.80       58.14     62.01 o 
   3  14  15       15.82       68.75     59.23 o 
  -5  15  15       40.84      -18.21     48.43 o 
  -4  15  15       58.36      107.12     87.62 o 
  -3  15  15      131.26      113.85     74.32 o 
  -2  15  15       62.15      195.54     74.82 o 
  -1  15  15      374.00      401.03     96.39 o 
   0  15  15        4.30      -15.27     46.17 o 
   1  15  15      522.20      584.79     85.81 o 
   2  15  15      888.31      759.77    116.74 o 
   3  15  15      142.98       94.20     61.82 o 
  -5  16  15      115.20      170.37     60.85 o 
  -4  16  15       48.47      -86.45     67.68 o 
  -3  16  15       14.46       44.38     65.57 o 
  -2  16  15       34.25      160.68     72.92 o 
  -1  16  15      144.87      232.67     89.11 o 
   0  16  15      205.20      121.78     63.13 o 
   1  16  15        0.19       27.53     55.42 o 
   2  16  15        0.15       -5.52     61.99 o 
  -4  17  15       19.63      -47.03     71.72 o 
  -3  17  15       49.02       26.89    101.35 o 
  -2  17  15      106.97      108.33     58.05 o 
  -1  17  15      154.02      203.26    176.41 o 
   0  17  15      164.88      127.96     57.60 o 
   1  17  15       90.92       85.12     61.02 o 
   2  17  15      374.48      469.26     86.54 o 
  -4  18  15       73.77      145.51    144.90 o 
  -3  18  15       81.82      108.91     77.37 o 
  -2  18  15       53.43       64.08     52.78 o 
  -1  18  15      523.59      429.74     99.18 o 
   0  18  15       36.76      -45.75     47.54 o 
   1  18  15       35.96      163.35     63.64 o 
   2  18  15       59.34       72.93     58.79 o 
  -4  19  15       25.32       83.22     83.30 o 
  -3  19  15       75.91      113.15     68.03 o 
  -2  19  15      174.96      174.77     59.66 o 
  -1  19  15        3.70       36.08     66.45 o 
   0  19  15      238.08      249.06     73.94 o 
   1  19  15       63.06       11.59     56.96 o 
  -3  20  15       60.04        1.79     83.14 o 
  -2  20  15       33.66       88.51     61.92 o 
  -1  20  15      506.43      666.02    123.10 o 
   0  20  15      102.96      164.82     77.69 o 
   1  20  15       40.31       47.13     58.90 o 
  -3  21  15       34.18       49.31     56.38 o 
  -2  21  15       63.86      117.48     67.41 o 
  -1  21  15        1.66       31.89     56.39 o 
   0  21  15      253.15      248.48     97.74 o 
  -2  22  15        0.24      107.89     53.96 o 
  -1  22  15      251.33      270.36     84.83 o 
   0  22  15       30.41       39.60     77.95 o 
  -6   0  16      545.25      620.09    154.29 o 
  -5   0  16     1805.94     2053.10    263.92 o 
  -4   0  16      214.91       71.09     90.85 o 
  -3   0  16      783.73      636.23    138.71 o 
  -2   0  16     3483.73     2873.40    227.19 o 
  -1   0  16      372.13      541.48    118.54 o 
   0   0  16      117.50      192.17     63.29 o 
   1   0  16     4140.38     4523.03    306.36 o 
   2   0  16     1736.18     1803.23    248.48 o 
   3   0  16       16.06      161.11    115.61 o 
   4   0  16      764.11      484.86    152.76 o 
  -6   1  16        7.69      134.48     68.47 o 
  -5   1  16     1055.32      939.09    136.90 o 
  -4   1  16     1902.76     1958.67    171.58 o 
  -3   1  16      141.77      167.63     67.25 o 
  -2   1  16      190.55      255.09     69.01 o 
  -1   1  16     4251.49     4295.54    342.74 o 
   0   1  16     1681.03     1985.88    106.07 o 
   1   1  16       78.08      231.73     70.39 o 
   2   1  16     1758.08     1608.99    130.69 o 
   3   1  16      599.42      731.79    127.06 o 
   4   1  16       57.53      224.46     91.25 o 
  -6   2  16      629.04      542.94    108.25 o 
  -5   2  16     1251.43     1103.90    140.22 o 
  -4   2  16       58.26       39.35    109.70 o 
  -3   2  16      872.02      906.44    116.71 o 
  -2   2  16     3410.65     3080.80    180.50 o 
  -1   2  16       93.73      315.60     65.72 o 
   0   2  16      263.81      339.35     48.37 o 
   1   2  16     2721.85     2892.80    144.71 o 
   2   2  16     1224.51     1370.77    146.75 o 
   3   2  16        1.84        7.88     68.66 o 
   4   2  16      583.88      575.64    123.89 o 
  -6   3  16        1.17       -0.92     63.58 o 
  -5   3  16      443.97      360.71     94.24 o 
  -4   3  16     1132.08      941.71    120.88 o 
  -3   3  16      435.29      684.85    102.39 o 
  -2   3  16      683.44      733.74    119.51 o 
  -1   3  16     5025.41     4143.18    251.10 o 
   0   3  16     2090.30     2314.19    104.79 o 
   1   3  16        7.96      194.38     61.13 o 
   2   3  16     1523.18     1594.95    156.60 o 
   3   3  16      738.30      820.83    213.35 o 
   4   3  16       90.05       72.20    101.35 o 
  -6   4  16      498.64      517.98    103.60 o 
  -5   4  16      531.48      561.25    105.12 o 
  -4   4  16        0.14      -74.85     49.90 o 
  -3   4  16     1116.88     1060.80    123.67 o 
  -2   4  16     1793.88     1890.15    188.19 o 
  -1   4  16        3.67      165.91     53.25 o 
   0   4  16     1161.68     1138.30     88.64 o 
   1   4  16     2379.84     2378.24    155.34 o 
   2   4  16      601.90      457.26    107.09 o 
   3   4  16      125.42      163.30     69.52 o 
   4   4  16      919.83      684.58    156.10 o 
  -6   5  16       16.09       16.15     68.02 o 
  -5   5  16      104.16       92.55     83.13 o 
  -4   5  16      672.53      821.18    140.45 o 
  -3   5  16      409.39      617.59     95.52 o 
  -2   5  16      998.35      823.19    105.16 o 
  -1   5  16     4525.72     4457.79    166.44 o 
   0   5  16     2653.56     2827.69    142.84 o 
   1   5  16       53.79      159.90     66.66 o 
   2   5  16     1113.82     1052.31    181.49 o 
   3   5  16     1311.41     1322.02    154.51 o 
  -6   6  16      204.40      450.18    102.15 o 
  -5   6  16      149.62      220.76     98.08 o 
  -4   6  16      114.14       54.83     61.78 o 
  -3   6  16      888.83      899.14    116.38 o 
  -2   6  16      671.21      966.80    113.40 o 
  -1   6  16        6.84      115.02     45.29 o 
   0   6  16     2668.17     2441.84    155.56 o 
   1   6  16     1531.63     1628.63    121.56 o 
   2   6  16      269.36      337.74     96.52 o 
   3   6  16      192.15      154.65    106.71 o 
  -6   7  16       26.16       78.62     97.72 o 
  -5   7  16      135.02      243.87     85.78 o 
  -4   7  16      811.64      858.99    118.45 o 
  -3   7  16      678.20      700.07    102.69 o 
  -2   7  16     1146.74     1245.04    164.59 o 
  -1   7  16     3349.61     3617.42    169.30 o 
   0   7  16     1688.65     1767.32    124.28 o 
   1   7  16       83.15      121.73     50.35 o 
   2   7  16      257.55      306.76     90.58 o 
   3   7  16     1351.20     1396.61    190.33 o 
  -5   8  16      112.12      117.00     68.77 o 
  -4   8  16      109.03      112.05     84.24 o 
  -3   8  16     1343.44     1062.73    128.83 o 
  -2   8  16      504.69      486.23     84.52 o 
  -1   8  16       14.36      100.39     42.66 o 
   0   8  16     2506.11     2256.29    145.95 o 
   1   8  16      895.09      758.69     91.33 o 
   2   8  16      135.01       48.62     80.11 o 
   3   8  16       75.02      188.33     91.58 o 
  -5   9  16      417.35      400.67    154.64 o 
  -4   9  16     1574.07     1574.90    161.41 o 
  -3   9  16      868.42      946.65    118.43 o 
  -2   9  16      607.60      535.78     93.16 o 
  -1   9  16     1646.14     2004.13    189.75 o 
   0   9  16     2841.98     2900.28    198.65 o 
   1   9  16       16.46      110.12     58.11 o 
   2   9  16      108.56      254.46     62.84 o 
   3   9  16     1054.07      935.51    140.74 o 
  -5  10  16      208.24      236.13    103.16 o 
  -4  10  16        2.81       91.39     65.73 o 
  -3  10  16     1687.10     1826.57    164.02 o 
  -2  10  16      651.96      795.93    106.99 o 
  -1  10  16      578.78      788.59     71.09 o 
   0  10  16      773.32     1038.64    105.31 o 
   1  10  16     1331.47     1215.80    112.77 o 
   2  10  16      243.64      345.65     76.82 o 
   3  10  16       22.29       78.09     77.22 o 
  -5  11  16      414.61      465.80    114.18 o 
  -4  11  16     1738.71     1853.25    183.30 o 
  -3  11  16      859.41      985.88    124.60 o 
  -2  11  16      121.50       72.08    124.80 o 
  -1  11  16     1502.49     1588.41    181.70 o 
   0  11  16     3763.82     3743.62    338.91 o 
   1  11  16      226.35      284.88     74.40 o 
   2  11  16      192.60      119.90     69.62 o 
   3  11  16     1163.05      974.61    238.19 o 
  -5  12  16      209.03      221.85     98.59 o 
  -4  12  16       53.72      163.85     72.46 o 
  -3  12  16     1413.61     1413.52    151.58 o 
  -2  12  16     1152.50     1406.39    345.31 o 
  -1  12  16      563.44      677.70    114.59 o 
   0  12  16      404.61      482.19     81.38 o 
   1  12  16     1341.40     1109.37    197.08 o 
   2  12  16      555.63      573.03     84.23 o 
   3  12  16      110.18       89.90     79.73 o 
  -5  13  16      453.36      501.92    115.52 o 
  -4  13  16      885.43     1194.65    146.28 o 
  -3  13  16      114.61       90.89     67.71 o 
  -2  13  16      253.87      337.20     82.11 o 
  -1  13  16     1284.20     1374.95    158.68 o 
   0  13  16     1287.83     1319.53    119.71 o 
   1  13  16      408.55      369.27     77.38 o 
   2  13  16      401.25      331.77     71.60 o 
  -4  14  16      142.51      176.11     74.35 o 
  -3  14  16      585.02      776.56    286.05 o 
  -2  14  16      721.42      909.67    123.38 o 
  -1  14  16       38.36      -17.16     59.60 o 
   0  14  16      214.14      180.67     62.36 o 
   1  14  16     1289.26     1272.17    119.63 o 
   2  14  16      798.52     1024.37    116.25 o 
  -4  15  16      204.17      364.29     95.59 o 
  -3  15  16       60.54       74.96     68.17 o 
  -2  15  16      195.01      388.24     84.02 o 
  -1  15  16      593.94      564.09    112.29 o 
   0  15  16      334.81      441.03     97.23 o 
   1  15  16      158.27      259.55     71.19 o 
   2  15  16      965.75      890.82    109.48 o 
  -4  16  16       66.89      127.10     90.79 o 
  -3  16  16       48.74       72.43    148.73 o 
  -2  16  16      371.83      457.12    111.58 o 
  -1  16  16       47.90       60.12    102.61 o 
   0  16  16      136.73      184.57     78.79 o 
   1  16  16     1586.60     1563.43    137.32 o 
   2  16  16      695.17      688.42     99.11 o 
  -4  17  16      106.40      228.92     95.31 o 
  -3  17  16        8.41       -7.90    131.54 o 
  -2  17  16       21.78      -32.42     62.98 o 
  -1  17  16      471.12      595.27    112.94 o 
   0  17  16      241.59      250.56     69.66 o 
   1  17  16       27.87      147.67     64.27 o 
  -3  18  16       45.41      106.47     71.18 o 
  -2  18  16      542.89      537.64    107.81 o 
  -1  18  16      154.18      174.87     79.57 o 
   0  18  16       39.92       82.22     74.68 o 
   1  18  16     1213.54     1303.71    126.42 o 
  -3  19  16        9.24      -73.34     64.02 o 
  -2  19  16       25.08      -32.55     88.97 o 
  -1  19  16      685.54      649.04    120.06 o 
   0  19  16      451.73      555.23    118.46 o 
  -2  20  16      781.60      944.68    134.29 o 
  -1  20  16      174.86      116.30     71.90 o 
   0  20  16       67.55      161.52     79.19 o 
  -5   1  17       10.46       85.09     68.71 o 
  -4   1  17       49.41       33.77     61.42 o 
  -3   1  17       13.69      -40.67     52.24 o 
  -2   1  17        0.87      104.76     51.66 o 
  -1   1  17       87.44      148.25    103.93 o 
   0   1  17       14.04       25.74     37.27 o 
   1   1  17       14.94       72.06    117.49 o 
   2   1  17        0.90       16.20     76.31 o 
   3   1  17       33.53      137.99     77.60 o 
  -5   2  17       57.20      -21.49     60.98 o 
  -4   2  17       82.52      119.80     72.35 o 
  -3   2  17       12.69       72.90     64.02 o 
  -2   2  17       41.16       69.29     58.12 o 
  -1   2  17       92.24      173.25     81.32 o 
   0   2  17      111.65      130.58     39.41 o 
   1   2  17      125.47       48.25     71.68 o 
   2   2  17      117.97      130.38     77.18 o 
   3   2  17       10.15       76.43     77.47 o 
  -5   3  17      125.98      185.71     80.83 o 
  -4   3  17      117.15      128.85     70.36 o 
  -3   3  17       70.91      137.43     73.53 o 
  -2   3  17       26.57       11.37     54.34 o 
  -1   3  17      446.27      547.76     73.43 o 
   0   3  17       74.94      132.46     71.36 o 
   1   3  17       22.47       66.47    104.97 o 
   2   3  17        3.64       -8.86     67.17 o 
   3   3  17      176.65       89.83     77.41 o 
  -5   4  17        9.92       -2.62     52.89 o 
  -4   4  17      129.61      280.74     82.93 o 
  -3   4  17      138.93       86.16     89.88 o 
  -2   4  17       94.02      168.71     62.60 o 
  -1   4  17      163.90      246.08     57.31 o 
   0   4  17       11.10       -6.43     50.92 o 
   1   4  17      100.63       99.09     77.65 o 
   2   4  17      218.03      107.19     80.34 o 
   3   4  17       22.70      -21.54     74.28 o 
  -5   5  17       45.88      238.19     75.71 o 
  -4   5  17       97.52      126.34     66.48 o 
  -3   5  17       15.54       84.50     60.55 o 
  -2   5  17        1.86       40.62     51.98 o 
  -1   5  17      497.63      457.56     63.09 o 
   0   5  17        5.09       -9.29     42.34 o 
   1   5  17       17.26       98.14     52.09 o 
   2   5  17       14.06       -3.56     71.81 o 
   3   5  17        2.09       13.88     72.60 o 
  -5   6  17        0.25       99.23     90.99 o 
  -4   6  17       24.48       89.87     61.52 o 
  -3   6  17       18.63       27.63     54.93 o 
  -2   6  17       48.10       48.40     57.34 o 
  -1   6  17       11.04       21.06     44.36 o 
   0   6  17        5.81       29.36     49.63 o 
   1   6  17      147.85      160.58     60.49 o 
   2   6  17       45.26       19.19     79.37 o 
   3   6  17       41.59      163.19     85.56 o 
  -5   7  17        4.57        3.52     61.37 o 
  -4   7  17       86.00       67.83     61.37 o 
  -3   7  17        2.35       59.51     59.08 o 
  -2   7  17       23.92       67.40     54.51 o 
  -1   7  17      196.34      129.81     52.31 o 
   0   7  17       75.92       40.15     57.14 o 
   1   7  17        5.82       -4.94     47.49 o 
   2   7  17       12.98        6.16     71.70 o 
   3   7  17       50.16      110.31     86.93 o 
  -5   8  17        2.82       30.12     63.41 o 
  -4   8  17        1.94       82.70     61.55 o 
  -3   8  17        1.53       35.25     47.86 o 
  -2   8  17       19.42       -3.32     49.88 o 
  -1   8  17        2.69       11.44     38.41 o 
   0   8  17       13.49       66.19     54.39 o 
   1   8  17       39.29       28.21     47.96 o 
   2   8  17        1.00      -26.16     74.68 o 
   3   8  17       27.84        5.08     83.18 o 
  -5   9  17        7.92       52.71    137.11 o 
  -4   9  17       64.28      170.80     69.07 o 
  -3   9  17       12.44       56.73     65.24 o 
  -2   9  17        0.07      131.49     73.74 o 
  -1   9  17       48.82      100.79     78.78 o 
   0   9  17        0.51      130.26     75.58 o 
   1   9  17        5.52       56.60     56.85 o 
   2   9  17        0.20      -82.16     73.57 o 
  -5  10  17       38.40       73.56     93.63 o 
  -4  10  17        0.76      -17.37     54.26 o 
  -3  10  17       26.86       16.20     53.04 o 
  -2  10  17       24.02       64.51     87.23 o 
  -1  10  17       44.97       33.73     61.31 o 
   0  10  17       14.75      -62.05     47.47 o 
   1  10  17       13.86       40.73     94.83 o 
   2  10  17       22.52        1.45     81.23 o 
  -4  11  17        2.85      193.62     77.37 o 
  -3  11  17        8.41       39.82     60.63 o 
  -2  11  17        8.44       31.07    116.66 o 
  -1  11  17      186.61      188.47     80.69 o 
   0  11  17        0.14      -35.33     81.82 o 
   1  11  17      198.77      167.42     65.80 o 
   2  11  17       71.69       32.55     82.66 o 
  -4  12  17        3.78       21.53     60.17 o 
  -3  12  17      101.49       19.98     60.61 o 
  -2  12  17       17.76      121.32     65.84 o 
  -1  12  17       24.62       52.28     69.32 o 
   0  12  17      294.17      285.92     81.49 o 
   1  12  17        0.03      -52.65     49.98 o 
   2  12  17       71.92       53.31     67.03 o 
  -4  13  17        4.07       94.82     91.68 o 
  -3  13  17       21.89      -15.98     58.34 o 
  -2  13  17        0.99       22.96     69.42 o 
  -1  13  17      705.81      679.94    114.44 o 
   0  13  17       29.19       38.24     62.99 o 
   1  13  17      270.02      259.78     70.15 o 
   2  13  17      201.65      342.17     79.04 o 
  -4  14  17       31.62      261.65     79.82 o 
  -3  14  17       18.27      117.02    148.52 o 
  -2  14  17       40.30       74.10     71.32 o 
  -1  14  17      265.49      157.51     76.36 o 
   0  14  17      273.31      374.64     78.20 o 
   1  14  17       19.55       26.65     56.49 o 
  -3  15  17       52.06      176.09     74.58 o 
  -2  15  17      145.19      258.19    130.43 o 
  -1  15  17      241.89      283.57     89.84 o 
   0  15  17      162.70      211.69     64.99 o 
   1  15  17      126.38      253.30     71.84 o 
  -3  16  17       29.05       65.10    117.77 o 
  -2  16  17      182.57      147.05     82.01 o 
  -1  16  17      446.68      272.91     90.20 o 
   0  16  17       77.70       21.06     67.15 o 
   1  16  17       42.95      116.17     63.76 o 
  -2  17  17       68.42       98.02     70.62 o 
  -1  17  17        8.45       39.63     69.15 o 
   0  17  17      193.10      436.07     99.21 o 
  -2  18  17      211.69      163.61     71.17 o 
  -1  18  17      161.67      110.54     67.18 o 
  -5   0  18       80.11       91.55     94.88 o 
  -4   0  18      425.89      559.01    154.85 o 
  -3   0  18      843.84     1044.15    183.23 o 
  -2   0  18     3156.42     2683.76    255.58 o 
  -1   0  18      640.56     1057.92    164.03 o 
   0   0  18      510.14      461.62    141.21 o 
   1   0  18     2287.87     2267.50    276.86 o 
   2   0  18       93.82      170.99    142.61 o 
  -5   1  18      569.63      601.63    211.68 o 
  -4   1  18      425.45      343.83     87.47 o 
  -3   1  18       46.28      168.45     69.19 o 
  -2   1  18      820.44      990.66    116.37 o 
  -1   1  18     3783.49     3159.85    171.37 o 
   0   1  18     1433.06     1485.88    106.42 o 
   1   1  18      200.97      289.80    139.82 o 
   2   1  18     1835.14     1787.01    183.49 o 
  -5   2  18      101.41       44.55     73.46 o 
  -4   2  18      212.28      225.04     64.24 o 
  -3   2  18      710.19      644.82    109.45 o 
  -2   2  18     2105.52     2300.03    176.44 o 
  -1   2  18      269.31      440.64     58.15 o 
   0   2  18      638.15      701.81    102.42 o 
   1   2  18     1921.12     1788.21    199.65 o 
   2   2  18      138.21      -31.60     76.57 o 
  -5   3  18      335.85      399.54     95.67 o 
  -4   3  18      382.98      660.47    108.44 o 
  -3   3  18       27.65       -6.74     56.00 o 
  -2   3  18      662.66      706.91    103.68 o 
  -1   3  18     1707.79     1436.05    112.56 o 
   0   3  18      646.85      703.45    113.86 o 
   1   3  18       77.82      109.67     99.34 o 
   2   3  18     1355.99     1375.55    223.30 o 
  -5   4  18      141.87      313.84     90.66 o 
  -4   4  18       22.80       54.74     61.37 o 
  -3   4  18      619.19      733.29    107.15 o 
  -2   4  18      776.12     1200.70    185.53 o 
  -1   4  18        0.76       34.45     46.41 o 
   0   4  18      702.21      574.35     93.86 o 
   1   4  18     1189.08     1084.17    138.23 o 
   2   4  18      107.52       61.84     83.20 o 
  -5   5  18      166.39      239.26    101.49 o 
  -4   5  18      538.02      755.02    118.00 o 
  -3   5  18      132.05      262.00     79.00 o 
  -2   5  18      499.52      373.60    103.65 o 
  -1   5  18      724.80      784.35     74.74 o 
   0   5  18      221.31      301.95     75.07 o 
   1   5  18       67.21      142.61     87.50 o 
   2   5  18      853.22      874.55    135.12 o 
  -4   6  18       13.82       74.62     68.38 o 
  -3   6  18     1117.17     1067.29    128.50 o 
  -2   6  18      541.35      802.23    183.02 o 
  -1   6  18       49.53       99.88     53.92 o 
   0   6  18      757.94      707.26     90.65 o 
   1   6  18      623.62      622.99    173.42 o 
   2   6  18       65.85      159.08     92.77 o 
  -4   7  18      846.84      976.53    143.09 o 
  -3   7  18      165.16      112.93     64.03 o 
  -2   7  18      412.91      424.89     84.63 o 
  -1   7  18      745.44      631.18     85.71 o 
   0   7  18      266.78      389.14     74.93 o 
   1   7  18       32.38      -39.57     75.13 o 
   2   7  18      380.55      317.78    145.46 o 
  -4   8  18      151.76      270.98     79.20 o 
  -3   8  18     1644.75     1649.76    158.95 o 
  -2   8  18      676.47      810.69    123.27 o 
  -1   8  18        0.67      -17.48     58.60 o 
   0   8  18      952.50     1024.60    108.40 o 
   1   8  18      544.44      607.76     83.53 o 
   2   8  18      152.01      159.51    107.20 o 
  -4   9  18      683.49      791.99    159.58 o 
  -3   9  18       29.27      184.19     74.20 o 
  -2   9  18      336.23      458.41     88.77 o 
  -1   9  18      996.24     1125.62    141.18 o 
   0   9  18      660.36      913.27    102.24 o 
   1   9  18        6.20       -9.87     56.91 o 
   2   9  18      280.33      363.98    118.26 o 
  -4  10  18      342.03      341.62     94.07 o 
  -3  10  18     2267.46     2246.33    185.35 o 
  -2  10  18      729.11      726.63    106.82 o 
  -1  10  18        5.37        6.31    102.61 o 
   0  10  18     1235.56     1265.44    120.06 o 
   1  10  18      931.74      974.38    108.55 o 
  -4  11  18      666.42      670.07    112.97 o 
  -3  11  18        1.94      159.99     71.47 o 
  -2  11  18      388.18      498.10     94.63 o 
  -1  11  18     1027.15     1063.12    139.12 o 
   0  11  18      686.75      917.53    110.20 o 
   1  11  18        1.60      -76.41     92.38 o 
  -3  12  18     1589.75     1722.42    168.95 o 
  -2  12  18      569.39      505.03    139.41 o 
  -1  12  18        6.94      -10.33     54.65 o 
   0  12  18     1097.46     1211.57    165.61 o 
   1  12  18     1041.04     1170.64    119.94 o 
  -3  13  18        0.11        5.79     63.58 o 
  -2  13  18      111.78       38.82     65.67 o 
  -1  13  18      777.17     1052.26    145.51 o 
   0  13  18      400.89      531.25     93.54 o 
  -3  14  18      516.66      593.17    107.07 o 
  -2  14  18      737.89      890.53    138.58 o 
  -1  14  18       42.38      119.55     74.75 o 
   0  14  18      534.77      764.80    129.85 o 
  -2  15  18      134.81      257.09    121.04 o 
  -1  15  18      631.66      574.04    116.78 o 
  -4   1  19       16.88      -54.80     65.26 o 
  -3   1  19        3.19      -48.82     51.99 o 
  -2   1  19       18.58       26.40     60.51 o 
  -1   1  19        0.06      111.78     56.68 o 
   0   1  19       21.50       12.27    123.75 o 
   1   1  19       75.14      -25.91     80.95 o 
  -4   2  19        1.35      -26.15     60.87 o 
  -3   2  19        0.71       61.17     61.92 o 
  -2   2  19        0.27       42.33     66.50 o 
  -1   2  19        2.86       28.03     51.59 o 
   0   2  19       11.00       36.43     72.93 o 
   1   2  19        0.31      140.94    122.99 o 
  -4   3  19      215.16      238.41     74.56 o 
  -3   3  19       16.21      175.24     71.61 o 
  -2   3  19       12.20      103.77    113.88 o 
  -1   3  19       54.60       78.83     64.95 o 
   0   3  19       10.89        3.93     77.85 o 
   1   3  19      162.76      151.79    131.20 o 
  -4   4  19       13.83      131.49     65.02 o 
  -3   4  19        6.63      126.26     66.75 o 
  -2   4  19       16.27      -40.40     96.48 o 
  -1   4  19       44.55       49.12     50.73 o 
   0   4  19        9.98       75.58     75.94 o 
   1   4  19       44.91      -52.31     80.83 o 
  -4   5  19      236.46      343.55     88.90 o 
  -3   5  19       59.70        2.28     57.20 o 
  -2   5  19        3.36        5.70     53.19 o 
  -1   5  19       66.75       74.66     54.39 o 
   0   5  19        4.74      128.86     74.84 o 
   1   5  19       79.23      215.77     95.48 o 
  -4   6  19        0.23       64.06     67.87 o 
  -3   6  19        1.39       23.92     53.53 o 
  -2   6  19       23.33      161.39     64.92 o 
  -1   6  19       15.97        7.07     93.49 o 
   0   6  19       36.01       90.30     59.40 o 
   1   6  19       32.66       31.39     85.88 o 
  -3   7  19       21.86       95.74     60.35 o 
  -2   7  19       24.89       -4.67    110.75 o 
  -1   7  19        6.57        5.69     70.89 o 
   0   7  19        0.58       41.69     54.91 o 
   1   7  19       63.68      179.48     95.26 o 
  -3   8  19        2.19       79.70     64.75 o 
  -2   8  19       45.25      121.77     61.39 o 
  -1   8  19        2.20       75.00     67.86 o 
   0   8  19       17.89        9.89     68.51 o 
   1   8  19        0.14       27.79     84.53 o 
  -3   9  19       16.66       99.13     62.18 o 
  -2   9  19       30.69      291.47    103.93 o 
  -1   9  19       11.61      -41.91     91.96 o 
   0   9  19        6.34       56.28     57.82 o 
  -3  10  19        0.89       97.24     92.87 o 
  -2  10  19       35.77       -2.92     80.00 o 
  -1  10  19       64.92      109.40     75.47 o 
   0  10  19       33.33       12.59     56.25 o 
  -2  11  19      153.40      192.55    115.20 o 
  -1  11  19       63.27       73.89     88.28 o 
   0  11  19      111.58       20.25     57.01 o 
  -1  12  19      470.75      685.18    123.59 o 
  -3   0  20      334.87      357.84    128.55 o 
  -2   0  20      513.10      560.89     98.69 o 
  -1   0  20      249.86      218.80     78.32 o 
   0   0  20     1209.31     1536.80    241.94 o 
  -3   1  20        0.00       22.95     60.20 o 
  -2   1  20     1218.64     1444.94    230.74 o 
  -1   1  20     1969.60     1990.43    146.80 o 
   0   1  20      173.45      190.19    141.08 o 
  -3   2  20      493.01      424.45     94.55 o 
  -2   2  20      475.00      745.02    110.88 o 
  -1   2  20      191.88      216.05     71.92 o 
   0   2  20      868.35      766.59    178.22 o 
  -2   3  20      832.58      993.22    124.69 o 
  -1   3  20     1083.18     1402.70    124.30 o 
   0   3  20       41.92      154.37     85.77 o 
  -2   4  20      286.58      372.51     84.31 o 
  -1   4  20       31.62       89.97     72.58 o 
   0   4  20      416.10      291.51    105.32 o 
  -2   5  20      217.11      266.57     80.72 o 
  -1   5  20      388.61      558.95    104.84 o 
  -2   6  20       99.06      311.09    105.88 o 
  -1   6  20        3.56        1.83     74.36 o 
                                                 
